# Supplementary material for: 2-(2-Hydroxy­ethyl­amino)-3-phenyl-1-benzofuro[3,2-d]pyrimidin-4(3H)-one dichloro­methane hemisolvate
Source: Acta Crystallogr Sect E Struct Rep Online. 2009 May 20;65(Pt 6):o1330. doi: 10.1107/S1600536809017814 (PMC2969675; doi:10.1107/S1600536809017814)
Supplement: Supplementary file 1 [file e-65-o1330-sup1.cif]

##############################################################################
###                                                                        ###
###        Electronic paper (Acta Crystallographica Section E)             ###
###                                                                        ###
##############################################################################
#                                                                            #
# This CIF contains the data in a paper accepted for publication in Acta     #
# Crystallographica Section E. It conforms to the requirements of Notes      #
# for Authors for Section E, and has been peer reviewed under the auspices   #
# of the IUCr Commission on Journals.                                        #
#                                                                            #
# Full details of the Crystallographic Information File format               #
# are given in the paper "The Crystallographic Information File (CIF):       #
# a New Standard Archive File for Crystallography" by S. R. Hall, F. H.      #
# Allen and I. D. Brown [Acta Cryst. (1991), A47, 655-685].                  #
#                                                                            #
# The current version of the core CIF dictionary is obtainable from          #
# ftp://ftp.iucr.org/pub/cif_core.dic. The current version number is 2.4.    #
#                                                                            #
# Software is freely available for graphical display of the structure(s) in  #
# this CIF.  For information consult the CIF home page http://www.iucr.org/  #
# cif/home.html                                                              #
#                                                                            #
# This file may be used for bona fide research purposes within the           #
# scientific community so long as proper attribution is given to the journal # 
# article from which it was obtained.                                        #
#                                                                            #
##############################################################################
                                             
data_I
_audit_creation_method     SHELXL-97
_chemical_name_systematic
;
2-(2-Hydroxyethylamino)-3-phenyl-1-benzofuro[3,2-<i>d</i>]pyrimidin-
4(3<i>H</i>)-one dichloromethane hemisolvate
;
_chemical_name_common     ?
_chemical_formula_moiety     'C18 H15 N3 O3, 0.5(C H2 Cl2)'
_chemical_formula_sum     'C18.5 H16 Cl1 N3 O3'
_chemical_formula_iupac     'C18 H15 N3 O3, 0.5C H2 Cl2'
_chemical_formula_weight     363.80
_chemical_melting_point     ?
_symmetry_cell_setting     monoclinic
_symmetry_space_group_name_H-M     'C 2/c'
_symmetry_space_group_name_Hall     '-C 2yc'
loop_
    _symmetry_equiv_pos_as_xyz
    'x, y, z'
    '-x, y, -z+1/2'
    'x+1/2, y+1/2, z'
    '-x+1/2, y+1/2, -z+1/2'
    '-x, -y, -z'
    'x, -y, z-1/2'
    '-x+1/2, -y+1/2, -z'
    'x+1/2, -y+1/2, z-1/2'
_cell_length_a     26.928(2)
_cell_length_b     7.8931(7)
_cell_length_c     17.3134(15)
_cell_angle_alpha     90.00
_cell_angle_beta     110.638(2)
_cell_angle_gamma     90.00
_cell_volume     3443.7(5)
_cell_formula_units_Z     8
_cell_measurement_reflns_used     2289
_cell_measurement_theta_min     2.46
_cell_measurement_theta_max     24.95
_cell_measurement_temperature     292(2)
_exptl_crystal_description     needle
_exptl_crystal_colour     colourless
_exptl_crystal_size_max     0.30
_exptl_crystal_size_mid     0.20
_exptl_crystal_size_min     0.20
_exptl_crystal_density_diffrn     1.403
_exptl_crystal_density_meas     ?
_exptl_crystal_density_method     'not measured'
_exptl_crystal_F_000     1512
_exptl_absorpt_coefficient_mu     0.246
_exptl_absorpt_correction_type     multi-scan
_exptl_absorpt_process_details     '(SADABS; Sheldrick, 2003)'
_exptl_absorpt_correction_T_min     0.9407
_exptl_absorpt_correction_T_max     0.9599
_exptl_special_details
;
;
_diffrn_ambient_temperature     292(2)
_diffrn_radiation_type     MoK\a
_diffrn_radiation_wavelength     0.71073
_diffrn_radiation_source     'fine-focus sealed tube'
_diffrn_radiation_monochromator     graphite
_diffrn_measurement_device_type     'Bruker SMART 4K CCD area-detector'
_diffrn_measurement_method     '\f and \w'
_diffrn_detector_area_resol_mean     ?
_diffrn_reflns_number     6773
_diffrn_reflns_av_R_equivalents     0.0250
_diffrn_reflns_av_sigmaI/netI     0.0350
_diffrn_reflns_theta_min     2.46
_diffrn_reflns_theta_max     25.00
_diffrn_reflns_theta_full     25.00
_diffrn_measured_fraction_theta_max     0.986
_diffrn_measured_fraction_theta_full     0.986
_diffrn_reflns_limit_h_min     -24
_diffrn_reflns_limit_h_max     32
_diffrn_reflns_limit_k_min     -9
_diffrn_reflns_limit_k_max     9
_diffrn_reflns_limit_l_min     -20
_diffrn_reflns_limit_l_max     20
_diffrn_standards_number     ?
_diffrn_standards_interval_count     ?
_diffrn_standards_interval_time     ?
_diffrn_standards_decay_%     ?
_refine_special_details
;
Refinement of <i>F</i>^2^ against ALL reflections. The weighted <i>R</i>-factor
<i>wR</i> and goodness of fit <i>S</i> are based on <i>F</i>^2^, conventional
<i>R</i>-factors <i>R</i> are based on <i>F</i>, with <i>F</i> set to zero for
negative <i>F</i>^2^. The threshold expression of <i>F</i>^2^ >
\s(<i>F</i>^2^) is used only for calculating <i>R</i>-factors(gt) <i>etc</i>.
and is not relevant to the choice of reflections for refinement.
<i>R</i>-factors based on <i>F</i>^2^ are statistically about twice as large
as those based on <i>F</i>, and <i>R</i>- factors based on ALL data will be
even larger.
;
_reflns_number_total     3008
_reflns_number_gt     2321
_reflns_threshold_expression     I>2\s(I)
_refine_ls_structure_factor_coef     Fsqd
_refine_ls_matrix_type     full
_refine_ls_R_factor_all     0.0820
_refine_ls_R_factor_gt     0.0658
_refine_ls_wR_factor_gt     0.1867
_refine_ls_wR_factor_ref     0.2025
_refine_ls_goodness_of_fit_ref     1.040
_refine_ls_restrained_S_all     1.040
_refine_ls_number_reflns     3008
_refine_ls_number_parameters     232
_refine_ls_number_restraints     0
_refine_ls_hydrogen_treatment     constr
_refine_ls_weighting_scheme     calc
_refine_ls_weighting_details
         'calc w=1/[\s^2^(Fo^2^)+(0.1003P)^2^+4.9568P] where P=(Fo^2^+2Fc^2^)/3'
_atom_sites_solution_hydrogens     geom
_atom_sites_solution_primary     direct
_atom_sites_solution_secondary     difmap
_refine_ls_shift/su_max     0.000
_refine_ls_shift/su_mean     0.000
_refine_diff_density_max     0.737
_refine_diff_density_min     -0.459
_refine_ls_extinction_method     'SHELXL97 (Sheldrick, 2008)'
_refine_ls_extinction_coef     0.0023(4)
_refine_ls_extinction_expression
                                  'Fc^*^=kFc[1+0.001xFc^2^\l^3^/sin(2\q)]^-1/4^'
loop_
    _atom_type_symbol
    _atom_type_description
    _atom_type_scat_dispersion_real
    _atom_type_scat_dispersion_imag
    _atom_type_scat_source
    'C' 'C' 0.0033 0.0016
                         'International Tables Vol C Tables 4.2.6.8 and 6.1.1.4'
    'H' 'H' 0.0000 0.0000
                         'International Tables Vol C Tables 4.2.6.8 and 6.1.1.4'
    'N' 'N' 0.0061 0.0033
                         'International Tables Vol C Tables 4.2.6.8 and 6.1.1.4'
    'O' 'O' 0.0106 0.0060
                         'International Tables Vol C Tables 4.2.6.8 and 6.1.1.4'
    'Cl' 'Cl' 0.1484 0.1585
                         'International Tables Vol C Tables 4.2.6.8 and 6.1.1.4'
_computing_data_collection     'SMART (Bruker, 2001)'
_computing_cell_refinement     'SAINT-Plus (Bruker, 2001)'
_computing_data_reduction     'SAINT-Plus (Bruker, 2001)'
_computing_structure_solution     'SHELXS97 (Sheldrick, 2008)'
_computing_structure_refinement     'SHELXL97 (Sheldrick, 2008)'
_computing_molecular_graphics     'PLATON (Spek, 2009)'
_computing_publication_material     'SHELXTL (Sheldrick, 2008)'
loop_
    _atom_site_type_symbol
    _atom_site_label
    _atom_site_fract_x
    _atom_site_fract_y
    _atom_site_fract_z
    _atom_site_U_iso_or_equiv
    _atom_site_adp_type
    _atom_site_calc_flag
    _atom_site_refinement_flags
    _atom_site_occupancy
    _atom_site_disorder_assembly
    _atom_site_disorder_group
    C C1 0.00474(12) 0.9366(4) 0.1209(2) 0.0562(8) Uani d . 1 . .
    C C2 -0.04614(14) 0.9437(5) 0.1234(2) 0.0724(10) Uani d . 1 . .
    H H2 -0.0549 1.0163 0.1589 0.087 Uiso calc R 1 . .
    C C3 -0.08262(14) 0.8376(6) 0.0704(3) 0.0828(13) Uani d . 1 . .
    H H3 -0.1172 0.8374 0.0703 0.099 Uiso calc R 1 . .
    C C4 -0.06967(14) 0.7306(6) 0.0171(3) 0.0772(11) Uani d . 1 . .
    H H4 -0.0958 0.6618 -0.0185 0.093 Uiso calc R 1 . .
    C C5 -0.01884(12) 0.7234(4) 0.0155(2) 0.0626(9) Uani d . 1 . .
    H H5 -0.0103 0.6509 -0.0203 0.075 Uiso calc R 1 . .
    C C6 0.01922(11) 0.8287(4) 0.06958(18) 0.0502(7) Uani d . 1 . .
    C C7 0.07480(11) 0.8619(4) 0.08694(17) 0.0456(7) Uani d . 1 . .
    C C8 0.08819(11) 0.9878(4) 0.14460(18) 0.0494(7) Uani d . 1 . .
    C C9 0.13833(11) 1.0657(4) 0.17189(17) 0.0488(7) Uani d . 1 . .
    C C10 0.15717(11) 0.8521(3) 0.08219(16) 0.0423(7) Uani d . 1 . .
    C C11 0.18301(12) 0.6367(4) 0.0038(2) 0.0534(8) Uani d . 1 . .
    H H11A 0.1605 0.5601 0.0205 0.064 Uiso calc R 1 . .
    H H11B 0.2159 0.5778 0.0106 0.064 Uiso calc R 1 . .
    C C12 0.15587(12) 0.6799(5) -0.0862(2) 0.0617(9) Uani d . 1 . .
    H H12A 0.1455 0.5770 -0.1185 0.074 Uiso calc R 1 . .
    H H12B 0.1242 0.7464 -0.0936 0.074 Uiso calc R 1 . .
    C C14 0.22429(10) 1.0652(4) 0.15552(16) 0.0443(7) Uani d . 1 . .
    C C15 0.23170(12) 1.1918(4) 0.10617(18) 0.0525(8) Uani d . 1 . .
    H H15 0.2036 1.2268 0.0597 0.063 Uiso calc R 1 . .
    C C16 0.28099(13) 1.2672(4) 0.1257(2) 0.0591(8) Uani d . 1 . .
    H H16 0.2862 1.3529 0.0925 0.071 Uiso calc R 1 . .
    C C17 0.32232(12) 1.2151(4) 0.1946(2) 0.0577(8) Uani d . 1 . .
    H H17 0.3555 1.2653 0.2078 0.069 Uiso calc R 1 . .
    C C18 0.31458(12) 1.0894(4) 0.2437(2) 0.0603(9) Uani d . 1 . .
    H H18 0.3426 1.0553 0.2903 0.072 Uiso calc R 1 . .
    C C19 0.26543(12) 1.0123(4) 0.22476(19) 0.0533(8) Uani d . 1 . .
    H H19 0.2603 0.9267 0.2581 0.064 Uiso calc R 1 . .
    Cl Cl1 0.04437(10) 0.5409(4) 0.71999(15) 0.1632(11) Uani d P 1 . .
    N N1 0.10909(9) 0.7873(3) 0.05548(14) 0.0463(6) Uani d . 1 . .
    N N2 0.17227(9) 0.9896(3) 0.13565(14) 0.0439(6) Uani d . 1 . .
    N N3 0.19460(9) 0.7832(3) 0.05727(14) 0.0495(6) Uani d . 1 . .
    H H3B 0.2259 0.8269 0.0733 0.059 Uiso calc R 1 . .
    O O1 0.04639(8) 1.0374(3) 0.16786(13) 0.0602(6) Uani d . 1 . .
    O O2 0.15384(9) 1.1865(3) 0.21917(14) 0.0665(7) Uani d . 1 . .
    O O3 0.19168(9) 0.7736(4) -0.11261(14) 0.0768(8) Uani d . 1 . .
    H H3A 0.1774 0.7980 -0.1615 0.115 Uiso calc R 1 . .
    C C20 0.0000 0.509(3) 0.7500 0.394(18) Uani d S 1 . .
    H H20A 0.0194 0.4328 0.7943 0.473 Uiso calc PR 0.5 . .
    H H20B -0.0194 0.4329 0.7057 0.473 Uiso calc PR 0.5 . .
loop_
    _atom_site_aniso_label
    _atom_site_aniso_U_11
    _atom_site_aniso_U_22
    _atom_site_aniso_U_33
    _atom_site_aniso_U_12
    _atom_site_aniso_U_13
    _atom_site_aniso_U_23
    C1 0.0478(17) 0.068(2) 0.0549(18) 0.0005(15) 0.0201(14) 0.0145(16)
    C2 0.053(2) 0.099(3) 0.073(2) 0.011(2) 0.0313(18) 0.018(2)
    C3 0.0431(19) 0.120(3) 0.087(3) -0.001(2) 0.0251(19) 0.029(3)
    C4 0.0456(19) 0.093(3) 0.084(3) -0.0150(18) 0.0124(18) 0.017(2)
    C5 0.0516(18) 0.061(2) 0.070(2) -0.0065(15) 0.0149(16) 0.0112(17)
    C6 0.0435(16) 0.0517(17) 0.0555(17) 0.0010(13) 0.0178(13) 0.0140(14)
    C7 0.0438(15) 0.0473(16) 0.0449(15) -0.0002(12) 0.0148(12) 0.0062(13)
    C8 0.0437(16) 0.0604(18) 0.0476(16) 0.0026(13) 0.0203(13) 0.0019(14)
    C9 0.0524(17) 0.0546(18) 0.0395(15) 0.0007(14) 0.0164(13) -0.0018(14)
    C10 0.0435(15) 0.0447(15) 0.0380(14) -0.0031(12) 0.0134(11) 0.0018(12)
    C11 0.0513(17) 0.0456(16) 0.068(2) -0.0010(13) 0.0265(15) -0.0059(15)
    C12 0.0446(17) 0.073(2) 0.065(2) -0.0032(15) 0.0161(15) -0.0223(17)
    C14 0.0429(15) 0.0483(16) 0.0417(15) -0.0034(12) 0.0149(12) -0.0063(13)
    C15 0.0495(17) 0.0603(19) 0.0460(16) -0.0003(14) 0.0149(13) 0.0063(14)
    C16 0.0593(19) 0.0572(19) 0.067(2) -0.0058(15) 0.0294(16) 0.0038(16)
    C17 0.0450(17) 0.0612(19) 0.069(2) -0.0117(14) 0.0225(15) -0.0185(17)
    C18 0.0444(17) 0.073(2) 0.0546(18) -0.0015(15) 0.0068(14) -0.0076(17)
    C19 0.0525(18) 0.0566(18) 0.0469(17) -0.0055(14) 0.0126(14) 0.0013(14)
    Cl1 0.1220(17) 0.241(3) 0.1193(16) -0.0455(18) 0.0331(14) -0.0050(18)
    N1 0.0406(13) 0.0489(14) 0.0493(13) -0.0041(10) 0.0158(10) -0.0024(11)
    N2 0.0413(13) 0.0491(14) 0.0412(12) -0.0043(10) 0.0142(10) -0.0030(11)
    N3 0.0408(13) 0.0573(15) 0.0520(14) -0.0054(11) 0.0182(11) -0.0109(12)
    O1 0.0528(13) 0.0745(15) 0.0603(13) 0.0037(11) 0.0286(11) -0.0056(11)
    O2 0.0653(14) 0.0744(16) 0.0605(13) -0.0098(12) 0.0229(11) -0.0266(12)
    O3 0.0628(15) 0.110(2) 0.0520(13) -0.0030(14) 0.0131(11) 0.0062(13)
    C20 0.137(13) 0.56(5) 0.44(4) 0.000 0.038(18) 0.000
_geom_special_details
;
All e.s.d.'s (except the e.s.d. in the dihedral angle between two l.s. planes)
are estimated using the full covariance matrix. The cell e.s.d.'s are taken
into account individually in the estimation of e.s.d.'s in distances, angles
and torsion angles; correlations between e.s.d.'s in cell parameters are only
used when they are defined by crystal symmetry. An approximate (isotropic)
treatment of cell e.s.d.'s is used for estimating e.s.d.'s involving l.s.
planes.
;
loop_
    _geom_bond_atom_site_label_1
    _geom_bond_atom_site_label_2
    _geom_bond_site_symmetry_2
    _geom_bond_distance
    _geom_bond_publ_flag
    C1 O1 . 1.381(4) ?
    C1 C6 . 1.383(5) ?
    C1 C2 . 1.387(5) ?
    C2 C3 . 1.369(6) ?
    C2 H2 . 0.9300 ?
    C3 C4 . 1.383(6) ?
    C3 H3 . 0.9300 ?
    C4 C5 . 1.380(5) ?
    C4 H4 . 0.9300 ?
    C5 C6 . 1.393(4) ?
    C5 H5 . 0.9300 ?
    C6 C7 . 1.443(4) ?
    C7 N1 . 1.360(3) ?
    C7 C8 . 1.364(4) ?
    C8 O1 . 1.379(3) ?
    C8 C9 . 1.405(4) ?
    C9 O2 . 1.230(4) ?
    C9 N2 . 1.412(4) ?
    C10 N1 . 1.315(3) ?
    C10 N3 . 1.343(3) ?
    C10 N2 . 1.391(3) ?
    C11 N3 . 1.445(4) ?
    C11 C12 . 1.508(5) ?
    C11 H11A . 0.9700 ?
    C11 H11B . 0.9700 ?
    C12 O3 . 1.413(4) ?
    C12 H12A . 0.9700 ?
    C12 H12B . 0.9700 ?
    C14 C15 . 1.375(4) ?
    C14 C19 . 1.379(4) ?
    C14 N2 . 1.448(3) ?
    C15 C16 . 1.383(4) ?
    C15 H15 . 0.9300 ?
    C16 C17 . 1.376(5) ?
    C16 H16 . 0.9300 ?
    C17 C18 . 1.370(5) ?
    C17 H17 . 0.9300 ?
    C18 C19 . 1.387(4) ?
    C18 H18 . 0.9300 ?
    C19 H19 . 0.9300 ?
    Cl1 C20 . 1.483(5) ?
    N3 H3B . 0.8600 ?
    O3 H3A . 0.8200 ?
    C20 H20A . 0.9700 ?
    C20 H20B . 0.9700 ?
loop_
    _geom_angle_atom_site_label_1
    _geom_angle_atom_site_label_2
    _geom_angle_atom_site_label_3
    _geom_angle_site_symmetry_1
    _geom_angle_site_symmetry_3
    _geom_angle
    _geom_angle_publ_flag
    O1 C1 C6 . . 112.2(3) ?
    O1 C1 C2 . . 124.3(3) ?
    C6 C1 C2 . . 123.4(3) ?
    C3 C2 C1 . . 116.0(4) ?
    C3 C2 H2 . . 122.0 ?
    C1 C2 H2 . . 122.0 ?
    C2 C3 C4 . . 122.1(3) ?
    C2 C3 H3 . . 119.0 ?
    C4 C3 H3 . . 119.0 ?
    C5 C4 C3 . . 121.6(4) ?
    C5 C4 H4 . . 119.2 ?
    C3 C4 H4 . . 119.2 ?
    C4 C5 C6 . . 117.5(4) ?
    C4 C5 H5 . . 121.2 ?
    C6 C5 H5 . . 121.2 ?
    C1 C6 C5 . . 119.5(3) ?
    C1 C6 C7 . . 105.1(3) ?
    C5 C6 C7 . . 135.4(3) ?
    N1 C7 C8 . . 124.5(3) ?
    N1 C7 C6 . . 129.7(3) ?
    C8 C7 C6 . . 105.8(3) ?
    C7 C8 O1 . . 112.8(3) ?
    C7 C8 C9 . . 122.7(3) ?
    O1 C8 C9 . . 124.3(3) ?
    O2 C9 C8 . . 128.6(3) ?
    O2 C9 N2 . . 120.3(3) ?
    C8 C9 N2 . . 111.1(3) ?
    N1 C10 N3 . . 119.1(3) ?
    N1 C10 N2 . . 123.9(2) ?
    N3 C10 N2 . . 116.9(2) ?
    N3 C11 C12 . . 113.4(3) ?
    N3 C11 H11A . . 108.9 ?
    C12 C11 H11A . . 108.9 ?
    N3 C11 H11B . . 108.9 ?
    C12 C11 H11B . . 108.9 ?
    H11A C11 H11B . . 107.7 ?
    O3 C12 C11 . . 108.4(2) ?
    O3 C12 H12A . . 110.0 ?
    C11 C12 H12A . . 110.0 ?
    O3 C12 H12B . . 110.0 ?
    C11 C12 H12B . . 110.0 ?
    H12A C12 H12B . . 108.4 ?
    C15 C14 C19 . . 120.8(3) ?
    C15 C14 N2 . . 119.5(2) ?
    C19 C14 N2 . . 119.7(3) ?
    C14 C15 C16 . . 119.8(3) ?
    C14 C15 H15 . . 120.1 ?
    C16 C15 H15 . . 120.1 ?
    C17 C16 C15 . . 119.8(3) ?
    C17 C16 H16 . . 120.1 ?
    C15 C16 H16 . . 120.1 ?
    C18 C17 C16 . . 120.1(3) ?
    C18 C17 H17 . . 120.0 ?
    C16 C17 H17 . . 120.0 ?
    C17 C18 C19 . . 120.8(3) ?
    C17 C18 H18 . . 119.6 ?
    C19 C18 H18 . . 119.6 ?
    C14 C19 C18 . . 118.7(3) ?
    C14 C19 H19 . . 120.7 ?
    C18 C19 H19 . . 120.7 ?
    C10 N1 C7 . . 114.5(2) ?
    C10 N2 C9 . . 123.0(2) ?
    C10 N2 C14 . . 120.7(2) ?
    C9 N2 C14 . . 116.3(2) ?
    C10 N3 C11 . . 120.8(2) ?
    C10 N3 H3B . . 119.6 ?
    C11 N3 H3B . . 119.6 ?
    C8 O1 C1 . . 104.0(2) ?
    C12 O3 H3A . . 109.5 ?
    Cl1 C20 Cl1 . 2_556 161(2) ?
    Cl1 C20 H20A . . 96.0 ?
    Cl1 C20 H20A 2_556 . 96.0 ?
    Cl1 C20 H20B . . 96.0 ?
    Cl1 C20 H20B 2_556 . 96.0 ?
    H20A C20 H20B . . 103.4 ?
loop_
    _geom_torsion_atom_site_label_1
    _geom_torsion_atom_site_label_2
    _geom_torsion_atom_site_label_3
    _geom_torsion_atom_site_label_4
    _geom_torsion_site_symmetry_1
    _geom_torsion_site_symmetry_2
    _geom_torsion_site_symmetry_3
    _geom_torsion_site_symmetry_4
    _geom_torsion
    _geom_torsion_publ_flag
    O1 C1 C2 C3 . . . . 178.0(3) ?
    C6 C1 C2 C3 . . . . -0.8(5) ?
    C1 C2 C3 C4 . . . . -0.5(6) ?
    C2 C3 C4 C5 . . . . 1.0(6) ?
    C3 C4 C5 C6 . . . . -0.2(5) ?
    O1 C1 C6 C5 . . . . -177.3(3) ?
    C2 C1 C6 C5 . . . . 1.6(5) ?
    O1 C1 C6 C7 . . . . 1.3(3) ?
    C2 C1 C6 C7 . . . . -179.8(3) ?
    C4 C5 C6 C1 . . . . -1.0(5) ?
    C4 C5 C6 C7 . . . . -179.1(3) ?
    C1 C6 C7 N1 . . . . 177.8(3) ?
    C5 C6 C7 N1 . . . . -3.9(6) ?
    C1 C6 C7 C8 . . . . -1.6(3) ?
    C5 C6 C7 C8 . . . . 176.7(3) ?
    N1 C7 C8 O1 . . . . -178.1(2) ?
    C6 C7 C8 O1 . . . . 1.4(3) ?
    N1 C7 C8 C9 . . . . 6.4(5) ?
    C6 C7 C8 C9 . . . . -174.1(3) ?
    C7 C8 C9 O2 . . . . 175.0(3) ?
    O1 C8 C9 O2 . . . . 0.0(5) ?
    C7 C8 C9 N2 . . . . -3.5(4) ?
    O1 C8 C9 N2 . . . . -178.4(3) ?
    N3 C11 C12 O3 . . . . 66.0(3) ?
    C19 C14 C15 C16 . . . . 0.2(5) ?
    N2 C14 C15 C16 . . . . 178.6(3) ?
    C14 C15 C16 C17 . . . . -0.1(5) ?
    C15 C16 C17 C18 . . . . -0.2(5) ?
    C16 C17 C18 C19 . . . . 0.4(5) ?
    C15 C14 C19 C18 . . . . -0.1(5) ?
    N2 C14 C19 C18 . . . . -178.4(3) ?
    C17 C18 C19 C14 . . . . -0.2(5) ?
    N3 C10 N1 C7 . . . . 177.5(2) ?
    N2 C10 N1 C7 . . . . -2.4(4) ?
    C8 C7 N1 C10 . . . . -3.2(4) ?
    C6 C7 N1 C10 . . . . 177.5(3) ?
    N1 C10 N2 C9 . . . . 5.1(4) ?
    N3 C10 N2 C9 . . . . -174.8(2) ?
    N1 C10 N2 C14 . . . . -173.4(3) ?
    N3 C10 N2 C14 . . . . 6.7(4) ?
    O2 C9 N2 C10 . . . . 179.6(3) ?
    C8 C9 N2 C10 . . . . -1.9(4) ?
    O2 C9 N2 C14 . . . . -1.9(4) ?
    C8 C9 N2 C14 . . . . 176.7(2) ?
    C15 C14 N2 C10 . . . . 88.1(3) ?
    C19 C14 N2 C10 . . . . -93.5(3) ?
    C15 C14 N2 C9 . . . . -90.5(3) ?
    C19 C14 N2 C9 . . . . 87.9(3) ?
    N1 C10 N3 C11 . . . . -1.8(4) ?
    N2 C10 N3 C11 . . . . 178.1(2) ?
    C12 C11 N3 C10 . . . . 82.1(3) ?
    C7 C8 O1 C1 . . . . -0.6(3) ?
    C9 C8 O1 C1 . . . . 174.8(3) ?
    C6 C1 O1 C8 . . . . -0.5(3) ?
    C2 C1 O1 C8 . . . . -179.4(3) ?
loop_
    _geom_hbond_atom_site_label_D
    _geom_hbond_atom_site_label_H
    _geom_hbond_atom_site_label_A
    _geom_hbond_site_symmetry_A
    _geom_hbond_distance_DH
    _geom_hbond_distance_HA
    _geom_hbond_distance_DA
    _geom_hbond_angle_DHA
    N3 H3B O3 7_565 0.86 2.23 2.903(3) 135.5
    O3 H3A O2 6_575 0.82 1.94 2.744(3) 166.7
data_global
_journal_date_recd_electronic     2009-05-07
_journal_date_accepted     2009-05-12
_journal_name_full     'Acta Crystallographica, Section E'
_journal_year     2009
_journal_volume     65
_journal_issue      6
_journal_page_first     o1330
_journal_page_last     o1330
_journal_paper_category     QO
_journal_coeditor_code     AT2780
_publ_contact_author_name     'Zheng-Hong Zhang'
_publ_contact_author_address
;
Department of Neurology, Affiliated Renmin Hospital,
Yunyang Medical College, Shiyan 442000, People's Republic of China
and Department of Human Anatomy, Yunyang Medical College,
Shiyan 442000, People's Republic of China
;
_publ_contact_author_email     zhangzh8875301@yahoo.com.cn
_publ_contact_author_fax     ?
_publ_contact_author_phone     ?
_publ_section_title
;\
2-(2-Hydroxyethylamino)-3-phenyl-1-benzofuro[3,2-<i>d</i>]pyrimidin-\
4(3<i>H</i>)-one dichloromethane hemisolvate
;
loop_
    _publ_author_name
    _publ_author_address
    'Zheng-Hong Zhang'
;
Department of Neurology, Affiliated Renmin Hospital,
Yunyang Medical College, Shiyan 442000, People's Republic of China
and
Department of Human Anatomy, Yunyang Medical College,
Shiyan 442000, People's Republic of China
;
    'Xiao-Ling Liu'
;
Yunyang Medical College, Shiyan 442000, People's Republic of China
;
    'Long-Ju Chen'
;
Department of Human Anatomy, Yunyang Medical College,
Shiyan 442000, People's Republic of China
;
