# Supplementary material for: 2-(2-Hydroxy­ethyl­amino)-3-phenyl-1-benzofuro[3,2-d]pyrimidin-4(3H)-one dichloro­methane hemisolvate
Source: Acta Crystallogr Sect E Struct Rep Online. 2009 May 20;65(Pt 6):o1330. doi: 10.1107/S1600536809017814 (PMC2969675; doi:10.1107/S1600536809017814)
Supplement: Supplementary file 2 [file e-65-o1330-Isup2.hkl]

# 
# h,k,l, Fc-squared, Fo-squared, sigma(Fo-squared) and status flag 
# 
data_I
_shelx_title ' 050623BM in C2/c' 
_shelx_refln_list_code          4 
_shelx_F_calc_maximum      310.88 
_exptl_crystal_F_000      1482.00 
_reflns_d_resolution_high  0.8409 
 
loop_ 
 _symmetry_equiv_pos_as_xyz 
 'x, y, z' 
 '-x, y, -z+1/2' 
 'x+1/2, y+1/2, z' 
 '-x+1/2, y+1/2, -z+1/2' 
 '-x, -y, -z' 
 'x, -y, z-1/2' 
 '-x+1/2, -y+1/2, -z' 
 'x+1/2, -y+1/2, z-1/2' 
 
_cell_length_a    26.9281 
_cell_length_b     7.8931 
_cell_length_c    17.3134 
_cell_angle_alpha  90.000 
_cell_angle_beta  110.638 
_cell_angle_gamma  90.000 
 
_shelx_F_squared_multiplier     1.000 
 
loop_ 
 _refln_index_h 
 _refln_index_k 
 _refln_index_l 
 _refln_F_squared_calc 
 _refln_F_squared_meas 
 _refln_F_squared_sigma 
 _refln_observed_status 
   6   0   0    25267.05    27742.91    732.45 o 
   8   0   0    29167.67    26231.45   1291.12 o 
  10   0   0     1300.61     1277.09     35.05 o 
  12   0   0     2445.08     2609.67     58.68 o 
  14   0   0      252.79      312.91     14.69 o 
  16   0   0      190.47      153.30     12.04 o 
  20   0   0       15.43       13.77      6.80 o 
  22   0   0     1217.98     1253.04     40.60 o 
  24   0   0      398.36      465.58     32.94 o 
  26   0   0     1165.24     1028.70     38.58 o 
   1   1   0    26990.52    23135.00    612.01 o 
   3   1   0     1137.41     2210.39     31.82 o 
   5   1   0     3193.95     4124.84     58.08 o 
   7   1   0      176.04      284.50      7.37 o 
   9   1   0       32.59       22.98      3.06 o 
  11   1   0        0.42        0.33      2.57 o 
  13   1   0     2915.54     3298.12     51.49 o 
  15   1   0        1.18       -2.53      2.77 o 
  17   1   0      370.74      367.80     16.27 o 
  19   1   0      270.39      246.38     11.60 o 
  21   1   0        7.38       17.70      5.38 o 
  23   1   0      727.79      761.31     21.60 o 
  25   1   0       53.62       80.29     13.25 o 
  27   1   0        1.85       17.29      9.38 o 
  29   1   0       19.79       -3.24     13.82 o 
   2   2   0    19709.54    19610.12   1606.14 o 
   4   2   0     6023.77     7299.74    115.55 o 
   6   2   0     3586.85     3186.73     47.06 o 
   8   2   0       84.89       75.05      4.66 o 
  10   2   0    12706.75    14117.18    192.86 o 
  12   2   0      456.68      407.33     13.11 o 
  14   2   0      728.90      730.54     17.89 o 
  16   2   0       18.59       32.02      5.40 o 
  18   2   0      941.57     1071.89     24.21 o 
  20   2   0      218.57      289.87     12.53 o 
  22   2   0     3721.58     3415.05     86.17 o 
  24   2   0     1436.74     1461.40     57.98 o 
  26   2   0      152.33      183.36     20.06 o 
  28   2   0        0.49       -9.65      9.34 o 
   1   3   0      419.40      432.91     21.26 o 
   3   3   0      850.50      785.04     21.97 o 
   5   3   0       32.34       36.38      7.08 o 
   7   3   0     1173.95     1204.92     22.23 o 
   9   3   0     3537.95     3272.37     50.55 o 
  11   3   0     1481.92     1668.11     29.85 o 
  13   3   0     1297.73     1278.72     25.33 o 
  15   3   0        0.92        4.46      5.34 o 
  17   3   0      276.20      216.99     10.72 o 
  19   3   0       22.89       12.98      7.65 o 
  21   3   0        8.02       13.66      9.85 o 
  23   3   0     1670.76     1463.32     50.06 o 
  25   3   0      274.10      218.32     21.50 o 
  27   3   0       20.78       12.60     10.12 o 
   0   4   0    10878.01    10347.41    286.24 o 
   4   4   0      870.41      732.61     23.08 o 
   6   4   0      369.92      382.68     15.77 o 
   8   4   0      369.26      424.36     14.43 o 
  10   4   0      118.76      110.03      6.99 o 
  12   4   0      676.50      687.56     17.19 o 
  14   4   0      556.23      544.59     15.62 o 
  16   4   0       12.97       36.20      9.54 o 
  18   4   0      139.55      154.77     16.71 o 
  20   4   0        4.77       20.51      9.18 o 
  22   4   0      107.33       93.47     15.44 o 
  24   4   0        0.12        5.06      9.04 o 
  26   4   0       30.93       62.81     14.94 o 
   1   5   0     1008.48     1186.82     34.27 o 
   3   5   0     3271.48     3175.82    105.00 o 
   5   5   0      337.78      455.92     19.03 o 
   7   5   0      286.60      274.34     12.63 o 
   9   5   0        1.63        0.13      4.05 o 
  11   5   0      841.91      785.86     37.30 o 
  13   5   0      885.42      869.46     33.89 o 
  15   5   0      223.55      266.41     21.42 o 
  17   5   0       31.37       61.61     12.84 o 
  19   5   0       15.01       24.29      9.38 o 
  21   5   0       72.69       87.37     15.08 o 
  23   5   0        5.35       -2.44      9.69 o 
  25   5   0        2.73        3.99     10.66 o 
   0   6   0      317.59      261.98     23.72 o 
   2   6   0        8.68        4.99      4.84 o 
   4   6   0      319.54      377.31     18.51 o 
   6   6   0        2.18        6.92      5.76 o 
   8   6   0        6.44        1.02      4.44 o 
  10   6   0      561.01      568.37     26.92 o 
  12   6   0     1458.04     1495.36    129.42 o 
  14   6   0       90.46       58.88     12.18 o 
  16   6   0      451.08      462.15     41.52 o 
  18   6   0        5.58       16.96      9.35 o 
  20   6   0        8.57        6.81     10.09 o 
  22   6   0       76.58      124.58     19.39 o 
   1   7   0       21.49       64.80     20.01 o 
   3   7   0      151.13      184.11     15.52 o 
   5   7   0      203.92      205.85     16.22 o 
   7   7   0       74.54       87.88     13.37 o 
   9   7   0     1226.86     1215.42     43.37 o 
  11   7   0      540.12      626.63     30.89 o 
  13   7   0      127.09      117.23     18.94 o 
  15   7   0       31.62       33.99     11.07 o 
  17   7   0       93.37      105.79     17.10 o 
  19   7   0       25.90       34.08     12.98 o 
   0   8   0       42.53       66.46     17.40 o 
   2   8   0       14.89       14.84      8.21 o 
   4   8   0       26.13       39.50     15.27 o 
   6   8   0       62.26       50.70     11.18 o 
   8   8   0      349.42      331.81     24.46 o 
  10   8   0       61.45       58.23     13.29 o 
  12   8   0       55.61       81.99     15.81 o 
  14   8   0       35.66       58.60     14.17 o 
   3   9   0       93.67      102.73     15.03 o 
   5   9   0       80.89       84.71     15.53 o 
   7   9   0       39.27       26.60     11.70 o 
 -29   1   1       16.26       32.08     17.23 o 
 -27   1   1       61.55       84.18     14.06 o 
 -25   1   1       68.34      113.97     15.12 o 
 -23   1   1      225.14      320.08     21.49 o 
 -21   1   1     2909.96     2681.64     55.20 o 
 -19   1   1       82.53       91.33     13.51 o 
 -17   1   1       34.39       39.86      7.26 o 
 -15   1   1     2866.66     2814.21     52.65 o 
 -13   1   1     2666.57     3201.97     57.29 o 
 -11   1   1     1278.95     1154.04     24.36 o 
  -9   1   1     6508.93     6651.03    107.17 o 
  -7   1   1    15233.46    15710.57    243.19 o 
  -5   1   1    31572.97    29221.83    510.13 o 
  -3   1   1     1285.83     1034.46     23.93 o 
  -1   1   1     1331.46     1810.28     26.06 o 
   1   1   1    12062.40    11250.56    213.11 o 
   3   1   1      413.74      393.29      8.63 o 
   5   1   1    23653.72    24685.07    328.48 o 
   7   1   1      424.81      282.90      7.59 o 
   9   1   1      486.56      539.37     12.17 o 
  11   1   1    11732.73    12129.16    166.96 o 
  13   1   1      380.97      370.26     11.18 o 
  15   1   1      886.10      886.10     19.91 o 
  17   1   1      886.13      812.49     19.80 o 
  19   1   1     1118.69     1021.67     23.87 o 
  21   1   1      233.21      223.53     15.92 o 
  23   1   1       38.10       67.82     11.36 o 
  25   1   1      584.33      520.50     29.23 o 
  27   1   1      149.27      180.01     19.97 o 
  29   1   1        6.78       11.86     14.67 o 
 -28   2   1       21.95       10.46     13.78 o 
 -26   2   1       22.05       12.80      8.85 o 
 -24   2   1     1036.94      917.81     36.79 o 
 -22   2   1      753.18      881.97     27.44 o 
 -20   2   1      447.53      452.16     17.90 o 
 -18   2   1      274.97      273.32     11.28 o 
 -16   2   1     1654.13     1551.80     29.61 o 
 -14   2   1        4.22        1.50      2.86 o 
 -12   2   1     1856.30     1707.41     29.79 o 
  -8   2   1       46.42       45.20      7.34 o 
  -6   2   1     1159.25      989.84     50.97 o 
  -4   2   1      957.26      906.45     18.41 o 
  -2   2   1    17685.42    19135.65    359.68 o 
   0   2   1       32.75        1.50      5.63 o 
   2   2   1    14501.76    15842.10    299.17 o 
   4   2   1     5326.92     5748.08     92.16 o 
   6   2   1     1181.33     1161.77     20.27 o 
   8   2   1      499.67      561.94     12.54 o 
  10   2   1       99.49      104.81      5.97 o 
  12   2   1     3225.01     3994.12     60.95 o 
  16   2   1      219.05      278.57     13.34 o 
  18   2   1      174.41      173.77     14.91 o 
  20   2   1      868.64      831.93     25.45 o 
  22   2   1       67.07      109.57     15.05 o 
  24   2   1       13.10       18.39      9.38 o 
  26   2   1       10.72        9.62      8.75 o 
  28   2   1       37.78       68.98     14.93 o 
 -27   3   1       71.69       70.57     14.38 o 
 -25   3   1      100.20       95.89     15.34 o 
 -23   3   1       56.16       30.49     10.35 o 
 -21   3   1      234.46      258.07     20.99 o 
 -19   3   1     1444.32     1416.19     35.82 o 
 -17   3   1      129.83      139.15     12.65 o 
 -15   3   1     1003.82     1133.84     56.01 o 
 -13   3   1       39.40       91.88      6.42 o 
 -11   3   1    12120.93    12841.31    177.48 o 
  -9   3   1      263.00      260.05      8.59 o 
  -7   3   1      233.25      222.44     11.82 o 
  -5   3   1        8.69       -0.80      1.67 o 
  -3   3   1      122.85      119.94      7.69 o 
  -1   3   1        6.87        1.76      4.56 o 
   1   3   1      722.44      771.36     23.32 o 
   3   3   1      295.52      252.96     19.25 o 
   5   3   1      814.15      827.10     23.76 o 
   7   3   1      518.93      639.75     15.93 o 
   9   3   1      144.66      138.10      6.88 o 
  11   3   1      424.35      512.40     13.50 o 
  13   3   1     1301.51     1280.76     25.68 o 
  15   3   1     3061.89     2967.11     49.67 o 
  17   3   1      406.10      357.50     15.38 o 
  19   3   1      687.61      592.70     27.58 o 
  21   3   1        5.02        5.94      8.32 o 
  23   3   1      284.68      283.79     23.25 o 
  25   3   1      221.82      317.71     27.77 o 
  27   3   1       68.80       57.65     20.69 o 
 -26   4   1       45.55       82.00     15.70 o 
 -24   4   1       94.32       89.49     20.95 o 
 -22   4   1      157.02      139.34     17.77 o 
 -20   4   1      242.67      251.52     21.44 o 
 -18   4   1       87.90      121.30     21.24 o 
 -16   4   1       46.62       93.20      9.59 o 
 -14   4   1     1283.48     1166.72     29.86 o 
 -12   4   1     2557.78     2427.32    132.40 o 
 -10   4   1      146.98      191.97      8.88 o 
  -8   4   1       49.73       31.83      4.72 o 
  -6   4   1     3448.33     3224.67     58.92 o 
  -4   4   1      625.97      447.08     17.97 o 
  -2   4   1     3734.29     3621.99     77.76 o 
   0   4   1       89.20      170.63     11.11 o 
   2   4   1      755.45      808.09     60.37 o 
   4   4   1       70.72       93.86      8.85 o 
   6   4   1        3.23       23.57      5.60 o 
   8   4   1      434.41      534.14     16.93 o 
  10   4   1      537.37      608.33     15.42 o 
  12   4   1       31.06       41.02      5.31 o 
  14   4   1      107.58      142.83     12.49 o 
  16   4   1        2.27       -5.25      5.65 o 
  18   4   1        6.71       24.38     13.10 o 
  20   4   1        3.87       -3.62      7.16 o 
  22   4   1       74.16      105.43     15.42 o 
  24   4   1      113.75      128.02     18.20 o 
  26   4   1       37.51       31.65     12.93 o 
 -25   5   1       17.66       31.31     12.22 o 
 -23   5   1        0.35       11.30      9.89 o 
 -21   5   1       11.10       22.15      9.99 o 
 -19   5   1      247.93      221.47     21.41 o 
 -17   5   1       44.66       46.44     10.82 o 
 -15   5   1      110.77       75.53     12.04 o 
 -13   5   1        0.09        4.24      5.05 o 
 -11   5   1       69.85       94.72     12.55 o 
  -9   5   1     1090.55     1299.01     37.10 o 
  -7   5   1     1970.19     2177.29     44.85 o 
  -5   5   1     1144.25     1457.26     39.71 o 
  -3   5   1        3.56       29.57      6.42 o 
  -1   5   1      177.74      272.45     20.56 o 
   1   5   1     1689.93     1566.94     65.16 o 
   3   5   1      833.62      690.46     24.27 o 
   5   5   1       26.63        1.38      4.01 o 
   7   5   1      560.56      403.50     61.03 o 
   9   5   1      212.79      146.66     10.75 o 
  11   5   1     1788.63     1841.19     41.69 o 
  13   5   1       86.81      117.79     25.81 o 
  15   5   1      378.65      380.68     24.76 o 
  17   5   1      187.51      199.23     19.97 o 
  19   5   1       50.73       84.17     20.95 o 
  21   5   1       13.17       11.52     10.01 o 
  23   5   1        0.78       -7.82      8.44 o 
 -22   6   1      154.49      168.86     45.86 o 
 -20   6   1       16.17       35.61     11.91 o 
 -18   6   1      196.56      141.50     25.09 o 
 -16   6   1        0.30        6.45      7.56 o 
 -14   6   1       51.28       81.38     13.16 o 
 -12   6   1     2725.51     2694.64     73.45 o 
 -10   6   1     1106.72      976.32     79.79 o 
  -8   6   1       66.71       71.75      8.43 o 
  -6   6   1       27.98       60.49     12.25 o 
  -4   6   1      192.14      118.28     14.21 o 
  -2   6   1        8.34        5.60      4.63 o 
   0   6   1      544.87      674.71     25.49 o 
   2   6   1      640.28      554.68     57.27 o 
   4   6   1       81.96      121.07     12.17 o 
   6   6   1       17.23       10.55      6.27 o 
   8   6   1        5.77       25.82      6.18 o 
  10   6   1      123.96       99.92     13.63 o 
  12   6   1     1769.58     1714.17     78.07 o 
  14   6   1      276.41      264.95     22.16 o 
  16   6   1       19.06       39.27     11.38 o 
  18   6   1      225.72      268.23     24.43 o 
  20   6   1       41.50       31.57     11.91 o 
  22   6   1       27.95       49.52     14.16 o 
 -19   7   1      115.64      141.13     19.62 o 
 -17   7   1        0.25        7.54     10.10 o 
 -15   7   1      158.76      204.75     25.55 o 
 -13   7   1      111.67      138.29     17.79 o 
 -11   7   1      118.31      122.64     16.59 o 
  -9   7   1       14.99       29.75     14.55 o 
  -7   7   1       14.57        9.89      7.12 o 
  -5   7   1        1.83        8.17      5.43 o 
  -3   7   1       35.31       35.15     12.63 o 
  -1   7   1       43.14       36.58      8.71 o 
   1   7   1       30.39       19.42      7.24 o 
   3   7   1      203.26      271.31     18.37 o 
   5   7   1       95.55      100.35     12.70 o 
   7   7   1       71.03      114.26     11.14 o 
   9   7   1       89.36      117.21     18.77 o 
  11   7   1      221.21      234.70     21.69 o 
  13   7   1       63.72       74.32     14.12 o 
  15   7   1      117.88      108.76     26.15 o 
  17   7   1        8.99       17.89     12.50 o 
  19   7   1        3.60       19.28     10.97 o 
 -16   8   1        3.13        5.52      9.90 o 
 -14   8   1      175.55      202.86     22.42 o 
 -12   8   1      596.53      640.43     32.89 o 
 -10   8   1        2.83       10.30      8.61 o 
  -8   8   1       94.68      128.31     16.58 o 
  -6   8   1      207.53      251.03     20.87 o 
  -4   8   1       48.33       47.67     10.56 o 
  -2   8   1       17.45       10.41     11.69 o 
   0   8   1       80.83       65.97     11.99 o 
   2   8   1       46.39       48.92     10.88 o 
   4   8   1       35.32       47.75     10.41 o 
   6   8   1       53.03       55.15     11.85 o 
   8   8   1       46.48       55.13     12.32 o 
  10   8   1       11.77       -3.59      8.45 o 
  12   8   1       15.44       11.62     17.66 o 
  14   8   1      100.41      156.03     20.98 o 
  -7   9   1       23.26       40.74     11.93 o 
  -5   9   1        9.15        8.28      9.00 o 
  -3   9   1       53.15       62.96     19.03 o 
  -1   9   1       21.53       17.49     12.88 o 
   3   9   1       85.15      111.85     23.38 o 
   5   9   1       13.50       22.17      9.89 o 
   7   9   1        3.02        6.38      8.78 o 
 -30   0   2        8.77       24.91     16.81 o 
 -28   0   2       22.17        0.00     11.77 o 
 -26   0   2      143.31      202.13     27.56 o 
 -24   0   2      138.33      132.03     14.58 o 
 -22   0   2     2501.24     2353.08     61.25 o 
 -20   0   2      299.10      283.20     16.73 o 
 -18   0   2      581.95      544.22     21.40 o 
 -16   0   2       15.30        4.67      4.13 o 
 -14   0   2     8434.82     9907.41    195.85 o 
 -12   0   2      501.32      638.29     19.91 o 
 -10   0   2    44895.87    47068.11   1160.81 o 
  -4   0   2      138.83       -1.04      7.30 o 
  -2   0   2    32520.80    24492.56   1032.18 o 
   0   0   2       50.41      674.81     15.38 o 
   2   0   2     7756.75     9796.23    263.20 o 
   4   0   2    10729.56    13117.69    249.21 o 
   6   0   2     1420.06     1776.99     39.54 o 
   8   0   2      879.62      804.56     22.33 o 
  10   0   2     9532.27    11234.00    218.91 o 
  12   0   2     2779.11     3236.52     71.70 o 
  14   0   2      448.63      522.28     46.22 o 
  16   0   2      735.03      746.26     37.22 o 
  18   0   2      549.03      535.66     22.87 o 
  20   0   2      522.82      574.22     25.09 o 
  22   0   2     2685.15     2797.00     72.94 o 
  24   0   2      251.72      253.85     29.69 o 
  26   0   2        0.92       10.41     12.11 o 
 -29   1   2        1.21        4.27     13.22 o 
 -27   1   2       36.78       13.40      7.13 o 
 -25   1   2      202.31      176.76     14.49 o 
 -23   1   2        6.47        6.64      6.12 o 
 -21   1   2        1.19       10.85      5.07 o 
 -19   1   2       58.10       63.60      6.54 o 
 -17   1   2      154.80      169.34      8.81 o 
 -15   1   2      846.03      928.40     19.72 o 
 -13   1   2      515.33      535.91     18.95 o 
 -11   1   2     1710.14     1865.89     30.56 o 
  -9   1   2     1386.58     1294.18     29.09 o 
  -5   1   2       36.30       11.65      2.25 o 
  -3   1   2     5795.45     7701.48    104.96 o 
  -1   1   2    63822.77    65144.09    877.41 o 
   1   1   2    13197.79    10695.00    202.69 o 
   5   1   2     6246.26     7256.94    114.89 o 
   7   1   2     2795.04     2512.20     41.48 o 
   9   1   2       39.06       47.72      5.14 o 
  11   1   2     1170.07     1157.88     22.20 o 
  13   1   2     1904.10     2286.94     38.78 o 
  15   1   2     2049.67     2189.84     38.60 o 
  17   1   2      420.86      435.19     19.97 o 
  19   1   2      981.72      816.57     32.59 o 
  21   1   2      224.22      248.42     16.40 o 
  23   1   2      289.23      276.17     16.98 o 
  25   1   2       35.43       52.59      9.66 o 
  27   1   2        5.60       48.97     18.17 o 
 -30   2   2        0.01       17.23     16.04 o 
 -28   2   2      212.07      303.43     25.04 o 
 -26   2   2       92.34       63.85     14.12 o 
 -24   2   2     2247.48     2093.51     61.10 o 
 -22   2   2      695.71      765.88     31.19 o 
 -20   2   2      111.74      146.80     14.78 o 
 -18   2   2       40.95       13.42      6.99 o 
 -16   2   2      271.09      300.50     13.14 o 
 -14   2   2      739.45      819.16     20.51 o 
 -12   2   2     1169.69     1213.93     26.06 o 
 -10   2   2     3616.04     3776.17     64.58 o 
  -8   2   2     2009.60     1859.73     61.33 o 
  -6   2   2    15514.48    15675.43    211.20 o 
  -4   2   2    17349.92    18365.62    245.94 o 
  -2   2   2     2523.19     2015.33     35.22 o 
   0   2   2    81148.22    74145.77   1947.25 o 
   2   2   2    35911.14    38401.11    716.50 o 
   4   2   2      987.82     1366.75     33.08 o 
   6   2   2       34.74       43.86      3.77 o 
   8   2   2       21.18       31.88      3.59 o 
  10   2   2     1279.48     1522.24     27.14 o 
  12   2   2      482.67      577.63     14.49 o 
  14   2   2       84.22      110.75     11.00 o 
  16   2   2      152.00      202.32     23.89 o 
  18   2   2       23.64        8.92      7.93 o 
  20   2   2       90.16       70.17     14.45 o 
  22   2   2      433.82      392.51     18.07 o 
  24   2   2      210.34      156.42     19.41 o 
  26   2   2       92.35       91.55     16.01 o 
  28   2   2       14.21       38.18     13.95 o 
 -29   3   2        7.53       22.27     19.92 o 
 -27   3   2       32.07       49.58     12.67 o 
 -25   3   2      603.99      571.52     30.03 o 
 -23   3   2        0.05       12.07      9.77 o 
 -21   3   2      609.68      411.57     25.81 o 
 -19   3   2        0.82        7.14      5.38 o 
 -17   3   2      159.25      232.96     16.75 o 
 -15   3   2      416.42      319.43     28.04 o 
 -13   3   2      767.58      829.40     18.23 o 
 -11   3   2      373.41      427.01     28.99 o 
  -9   3   2     6018.53     6510.51    107.33 o 
  -7   3   2      198.90      155.62     11.50 o 
  -5   3   2     2010.59     1824.22     30.13 o 
  -3   3   2       31.85       39.45      4.22 o 
  -1   3   2      433.84      395.32     14.12 o 
   1   3   2        5.06       15.43      5.20 o 
   3   3   2       27.81       45.76      5.81 o 
   5   3   2       96.31      147.13     14.80 o 
   7   3   2     1696.56     1737.14     33.47 o 
   9   3   2      396.58      381.36     10.80 o 
  11   3   2     1514.89     1483.79     35.54 o 
  13   3   2      276.92      244.95      9.91 o 
  15   3   2       62.53       54.34      7.48 o 
  17   3   2       23.82       40.23      7.21 o 
  19   3   2      147.74      197.07     14.12 o 
  21   3   2     1193.23     1229.04     44.12 o 
  23   3   2      187.78      170.28     19.52 o 
  25   3   2      453.94      452.06     30.04 o 
  27   3   2       21.58       50.95     14.00 o 
 -28   4   2       10.34        0.72     13.14 o 
 -26   4   2      133.45      144.97     19.49 o 
 -24   4   2        3.13       -0.73      8.45 o 
 -22   4   2      451.31      437.50     28.04 o 
 -20   4   2       32.16       47.79     11.90 o 
 -18   4   2      467.81      529.64     22.81 o 
 -16   4   2      215.54      273.71     14.72 o 
 -14   4   2        1.63       -0.77      4.43 o 
 -12   4   2        0.27        2.96      3.37 o 
 -10   4   2      256.65      236.54     12.97 o 
  -8   4   2      221.34      261.67     19.30 o 
  -6   4   2      320.03      231.35      9.67 o 
  -4   4   2      310.31      391.75     15.42 o 
  -2   4   2      367.01      598.88     20.18 o 
   0   4   2     1327.66     1249.18     48.53 o 
   2   4   2       10.25       11.45      4.43 o 
   4   4   2      674.97      543.86     25.48 o 
   6   4   2      496.11      523.18     34.06 o 
   8   4   2       67.07       51.70      7.93 o 
  10   4   2     1868.14     1688.60     48.00 o 
  12   4   2     1001.72      990.17     27.04 o 
  14   4   2       67.42       61.55      8.33 o 
  16   4   2      559.28      528.50     19.98 o 
  18   4   2       16.98       18.58      8.26 o 
  20   4   2       65.85       40.11     10.88 o 
  22   4   2      183.18      175.87     19.75 o 
  24   4   2      172.09      225.21     23.35 o 
 -25   5   2        0.04       -6.17      8.70 o 
 -23   5   2        0.02       -1.85      8.30 o 
 -21   5   2       73.32       88.04     14.35 o 
 -19   5   2       26.04       13.86      8.81 o 
 -17   5   2        7.44        4.37      7.32 o 
 -15   5   2      210.67      194.13     13.58 o 
 -13   5   2      278.84      319.27     22.56 o 
 -11   5   2       59.78       79.63      8.79 o 
  -9   5   2     1100.34     1116.49     27.59 o 
  -7   5   2       88.21      127.16      9.19 o 
  -5   5   2       10.88       23.60      6.30 o 
  -3   5   2       13.00       46.98     10.66 o 
  -1   5   2     1163.53     1040.33     45.95 o 
   1   5   2     1992.22     2296.10     56.05 o 
   3   5   2      628.19      690.44     24.69 o 
   5   5   2      206.71      157.23     12.58 o 
   7   5   2     1079.52     1034.16     32.86 o 
   9   5   2      543.93      527.08     39.18 o 
  11   5   2       69.73       62.21      8.32 o 
  13   5   2     1789.75     1721.88     41.31 o 
  15   5   2        0.09        4.60      7.11 o 
  17   5   2      608.48      557.32     28.89 o 
  19   5   2       75.72       64.50     12.97 o 
  21   5   2        8.86       14.22     10.13 o 
  23   5   2        2.11        6.41      9.65 o 
 -22   6   2        0.32       17.73     10.71 o 
 -20   6   2        3.24        3.83      9.16 o 
 -18   6   2        4.94       17.07     13.05 o 
 -16   6   2        5.78       -8.06     10.45 o 
 -14   6   2       76.95       60.66     13.74 o 
 -12   6   2      123.31       94.70     13.81 o 
 -10   6   2       88.42       93.16     13.32 o 
  -8   6   2        3.37       -2.73      7.93 o 
  -6   6   2      957.93      969.35     26.17 o 
  -4   6   2       46.16       29.57      6.06 o 
  -2   6   2      305.84      329.87     17.33 o 
   0   6   2       36.14       85.76     13.82 o 
   2   6   2      546.56      399.32     19.52 o 
   4   6   2        7.27       10.89      5.94 o 
   6   6   2       14.24        5.16      5.33 o 
   8   6   2      132.38      126.52     13.21 o 
  10   6   2      379.35      346.45     17.18 o 
  12   6   2       55.20       61.49     15.87 o 
  14   6   2      156.62      188.25     20.18 o 
  16   6   2       41.75       26.04     10.26 o 
  18   6   2       61.31       54.09     12.88 o 
  20   6   2       29.50       61.60     14.63 o 
 -19   7   2        0.29        9.72     10.29 o 
 -17   7   2      167.90      179.25     21.09 o 
 -15   7   2       50.42       34.63     10.98 o 
 -13   7   2     1300.47     1279.62     46.97 o 
 -11   7   2     1605.41     1515.07     50.81 o 
  -9   7   2       18.74       40.65     10.83 o 
  -7   7   2      250.94      242.72     19.16 o 
  -5   7   2       25.02       61.46     10.63 o 
  -3   7   2      642.89      611.56     24.80 o 
  -1   7   2        2.36       -1.79      5.72 o 
   1   7   2       14.46       13.86      6.97 o 
   3   7   2       86.97       71.95     10.94 o 
   5   7   2       94.07      103.17     12.71 o 
   7   7   2       25.04       34.88      8.90 o 
   9   7   2      139.32      141.09     16.86 o 
  11   7   2       57.35       68.70     22.99 o 
  13   7   2      333.07      378.04     44.12 o 
  15   7   2       10.33       10.66     10.17 o 
  17   7   2       23.33       42.16     12.42 o 
 -16   8   2        0.86        5.85     10.17 o 
 -14   8   2        5.44        4.62     10.75 o 
 -12   8   2       36.00       63.36     13.80 o 
 -10   8   2      828.01      869.27     37.29 o 
  -8   8   2        0.14        3.25     10.28 o 
  -6   8   2        0.19        5.48      7.85 o 
  -4   8   2        3.42        2.72      7.17 o 
   0   8   2       58.51       78.30     12.18 o 
   2   8   2       31.16       29.32      8.47 o 
   4   8   2      176.52      135.05     15.26 o 
   6   8   2      205.64      261.18     31.06 o 
   8   8   2      217.91      195.80     20.49 o 
  10   8   2      370.52      384.49     27.86 o 
  12   8   2       18.04       43.08     12.68 o 
  14   8   2       13.50       24.01     12.68 o 
  -9   9   2       78.20       89.67     15.66 o 
  -7   9   2       10.38       28.16     11.67 o 
  -5   9   2        6.85       15.36     14.25 o 
  -3   9   2       49.53       47.52     15.70 o 
  -1   9   2        2.23        6.83     12.03 o 
   1   9   2        0.21        3.58     10.58 o 
   3   9   2      279.30      259.91     32.34 o 
   5   9   2        9.15       -1.28     13.39 o 
 -31   1   3       13.92       48.37     17.83 o 
 -29   1   3      164.72      169.80     20.07 o 
 -27   1   3       37.65       20.99      9.17 o 
 -25   1   3      174.43      149.39     13.47 o 
 -23   1   3      822.33      818.31     26.18 o 
 -21   1   3      104.54      133.67     11.39 o 
 -19   1   3      707.71      659.21     17.21 o 
 -17   1   3      172.06      163.72      8.24 o 
 -15   1   3      934.52      967.71     19.95 o 
 -13   1   3     2176.32     2495.40     39.89 o 
 -11   1   3       21.13        6.39      2.52 o 
  -9   1   3       11.99       -0.22      1.59 o 
  -7   1   3      787.92      628.14     14.93 o 
  -5   1   3       34.25       28.91      3.24 o 
  -3   1   3    17283.64    17186.62    229.59 o 
  -1   1   3     1367.89     1531.90     23.44 o 
   1   1   3    84072.85    83142.24   2844.35 o 
   3   1   3       31.63       12.42      3.41 o 
   5   1   3     8345.64     8553.36    135.28 o 
   7   1   3      174.87      149.15      8.19 o 
   9   1   3     1327.99     1355.58     24.29 o 
  11   1   3       56.96       84.23      7.35 o 
  13   1   3      207.24      225.43      9.18 o 
  15   1   3      312.03      276.17     10.93 o 
  17   1   3     3629.72     3473.26     57.50 o 
  19   1   3      138.01      104.71     10.85 o 
  21   1   3     1106.79     1010.39     30.08 o 
  23   1   3       22.13       24.14      7.65 o 
  25   1   3       14.51       19.21     10.31 o 
  27   1   3        5.71       -4.61     13.82 o 
 -30   2   3       79.99      129.09     27.30 o 
 -28   2   3       14.73       14.38      9.88 o 
 -26   2   3      224.28      295.54     19.48 o 
 -24   2   3        1.81        9.77      6.75 o 
 -22   2   3      918.67      790.30     25.55 o 
 -20   2   3       25.52        8.24      6.50 o 
 -18   2   3      263.92      328.16     14.24 o 
 -16   2   3      351.60      336.71     12.61 o 
 -14   2   3      519.49      471.20     12.35 o 
 -12   2   3    18145.99    18532.41    251.28 o 
 -10   2   3     4782.75     5354.41     76.93 o 
  -6   2   3     6626.20     6828.49     95.09 o 
  -4   2   3    14460.79    14582.37    196.51 o 
  -2   2   3       68.63       28.05      2.82 o 
   0   2   3    47121.96    48856.02    920.01 o 
   2   2   3     2470.79     2820.30     47.77 o 
   4   2   3     1862.80     1740.95     76.23 o 
   6   2   3     2979.75     3391.86     57.77 o 
   8   2   3      342.93      340.64     15.14 o 
  10   2   3     3283.18     3768.28     57.67 o 
  12   2   3      128.91      125.62      7.23 o 
  14   2   3      721.33      740.03     24.88 o 
  16   2   3       39.03       37.76     10.93 o 
  18   2   3      272.77      300.86     25.99 o 
  20   2   3      157.02      160.12     19.54 o 
  22   2   3       40.60       25.58      7.89 o 
  24   2   3        0.19       15.19      9.26 o 
  26   2   3      106.75      108.11     17.45 o 
 -29   3   3       12.32       10.15     20.05 o 
 -27   3   3       26.57       48.04     12.54 o 
 -25   3   3      252.47      272.99     23.20 o 
 -23   3   3       77.06       47.42     11.02 o 
 -21   3   3      462.44      372.87     26.33 o 
 -19   3   3       96.56       62.42     11.01 o 
 -17   3   3       10.31        9.58      5.44 o 
 -15   3   3       62.64       74.92     19.04 o 
 -13   3   3     1916.68     2140.24     47.18 o 
 -11   3   3       38.45       30.68      3.77 o 
  -9   3   3     4988.25     5591.76     80.79 o 
  -7   3   3     1383.35     1541.45     26.56 o 
  -5   3   3     2963.68     3751.58     55.80 o 
  -3   3   3       12.98        2.80      2.23 o 
  -1   3   3       11.62        4.49      2.32 o 
   1   3   3     3834.91     3506.55    133.49 o 
   3   3   3     5142.83     5149.72    106.15 o 
   5   3   3     4102.68     3902.10     83.99 o 
   7   3   3     2290.81     2307.82     54.77 o 
   9   3   3       25.97       28.98      4.16 o 
  11   3   3       49.66       54.67      6.88 o 
  13   3   3      136.35      172.64     12.14 o 
  15   3   3       16.47       13.78      8.29 o 
  17   3   3       42.73       62.36     10.21 o 
  19   3   3       11.32       12.62      6.26 o 
  21   3   3        2.19        2.00      7.15 o 
  23   3   3      344.69      383.09     27.30 o 
  25   3   3       55.32       64.89     14.30 o 
 -28   4   3        0.00        6.53      9.90 o 
 -26   4   3        6.94       10.86      9.53 o 
 -24   4   3      220.66      186.50     20.06 o 
 -22   4   3     1629.70     1599.62     52.62 o 
 -20   4   3      339.76      388.75     18.44 o 
 -18   4   3       51.10       56.54      8.53 o 
 -16   4   3     3036.40     2752.37     57.24 o 
 -14   4   3      680.61      613.36     25.78 o 
 -12   4   3      181.95      140.97     13.53 o 
 -10   4   3      353.04      329.09     10.24 o 
  -8   4   3       33.44       10.92      3.10 o 
  -6   4   3      734.79      536.95     15.39 o 
  -4   4   3     3146.45     4286.05     74.20 o 
  -2   4   3       69.61       12.81      3.44 o 
   2   4   3       23.71        6.35      4.25 o 
   4   4   3     1655.83     1845.27     51.49 o 
   6   4   3       75.15       50.28     13.31 o 
   8   4   3       48.93       82.19     10.20 o 
  10   4   3      114.32      157.44     11.20 o 
  12   4   3      523.05      423.53     16.91 o 
  14   4   3      681.78      595.09     21.15 o 
  16   4   3      367.65      318.29     17.14 o 
  18   4   3       20.82       35.74     10.42 o 
  20   4   3      328.03      399.30     27.00 o 
  22   4   3      184.15      157.74     19.38 o 
  24   4   3      173.97      161.69     20.88 o 
 -25   5   3       19.30       55.49     13.87 o 
 -23   5   3       14.18        5.69      8.74 o 
 -21   5   3      321.93      311.90     25.13 o 
 -19   5   3      675.59      725.44     40.88 o 
 -17   5   3     1431.78     1599.53     63.73 o 
 -15   5   3       51.55       96.68     10.34 o 
 -13   5   3      253.50      294.56     15.21 o 
 -11   5   3      332.24      313.49     28.67 o 
  -9   5   3       58.64       75.44     10.53 o 
  -7   5   3       79.39       42.90      8.34 o 
  -5   5   3      313.00      452.39     17.06 o 
  -3   5   3      440.40      302.86     12.40 o 
  -1   5   3      480.64      647.78     18.48 o 
   1   5   3      121.71       89.29     10.03 o 
   3   5   3      501.84      389.26     24.88 o 
   5   5   3      611.52      610.96     30.86 o 
   7   5   3       98.90      150.35     13.78 o 
   9   5   3     1232.33     1028.99     33.82 o 
  11   5   3       64.50      104.40     10.55 o 
  13   5   3     1965.62     1893.51     61.49 o 
  15   5   3       18.91       17.87      8.84 o 
  17   5   3      175.02      137.26     17.06 o 
  19   5   3       31.76       36.75     11.33 o 
  21   5   3        0.01        8.07      9.67 o 
  23   5   3      139.44      169.45     22.13 o 
 -24   6   3        0.30        0.91     18.13 o 
 -22   6   3       44.14       59.15     13.72 o 
 -20   6   3       82.73       85.67     15.79 o 
 -18   6   3       79.52       84.20     14.48 o 
 -16   6   3        8.11        0.38      7.74 o 
 -14   6   3       42.54       79.91     13.36 o 
 -12   6   3       28.40       16.89      8.87 o 
 -10   6   3      102.46      118.01     14.50 o 
  -8   6   3       13.72       31.28      8.47 o 
  -6   6   3        9.13       -0.92      6.19 o 
  -4   6   3      144.94       94.64      8.80 o 
  -2   6   3      974.76      734.50     42.06 o 
   0   6   3      238.18      286.96     25.51 o 
   2   6   3      396.40      398.69     24.41 o 
   4   6   3       11.64       -4.39      4.58 o 
   6   6   3      738.93      736.47     28.25 o 
   8   6   3      137.17      174.93     22.23 o 
  10   6   3      785.03      812.56     28.78 o 
  12   6   3      155.98      148.89     14.78 o 
  14   6   3      197.51      199.30     25.43 o 
  16   6   3        1.08        9.25      8.09 o 
  18   6   3       13.43        4.97     10.07 o 
  20   6   3       68.90       62.90     15.33 o 
 -21   7   3        2.48       -0.26     10.44 o 
 -19   7   3        3.02        8.76     10.71 o 
 -17   7   3        1.26        4.24      9.22 o 
 -15   7   3        6.83       16.48     19.54 o 
 -13   7   3        9.77        6.49     10.41 o 
 -11   7   3      196.85      234.73     22.31 o 
  -9   7   3      548.47      495.05     25.26 o 
  -7   7   3       39.88       44.02      9.95 o 
  -5   7   3       83.04      118.64     14.00 o 
  -3   7   3       19.92       36.62      7.05 o 
  -1   7   3       53.72       26.93      6.06 o 
   1   7   3      206.33      174.16     30.08 o 
   3   7   3       73.68       69.53     14.93 o 
   5   7   3      171.49      128.19     14.45 o 
   7   7   3      189.77      161.79     16.03 o 
   9   7   3       42.44       38.94      8.16 o 
  11   7   3       75.21       74.43     13.97 o 
  13   7   3      136.46      165.19     25.77 o 
  15   7   3        2.81        5.37     10.37 o 
  17   7   3       33.80       37.89     12.58 o 
 -16   8   3       19.27       18.53     11.13 o 
 -14   8   3      186.62      273.22     24.89 o 
 -12   8   3      209.65      227.50     22.56 o 
 -10   8   3      104.56       84.13     19.62 o 
  -8   8   3       24.03       27.45     10.41 o 
  -6   8   3        1.80       13.09      7.75 o 
  -2   8   3      222.74      219.63     27.56 o 
   0   8   3       56.65       14.30     16.08 o 
   2   8   3        8.04        9.11      7.29 o 
   4   8   3       34.38       55.43     11.34 o 
   6   8   3        0.76        2.13     12.11 o 
   8   8   3       63.47       91.01     14.79 o 
  10   8   3      180.36      203.58     22.48 o 
  12   8   3       85.84      107.66     17.34 o 
  -7   9   3       90.87      117.06     25.77 o 
  -5   9   3        0.65       -9.30      8.28 o 
  -3   9   3       22.61        7.08     12.71 o 
  -1   9   3       81.31       77.30     20.05 o 
   1   9   3        0.66       15.02     12.97 o 
   5   9   3       18.88        8.53     14.08 o 
 -30   0   4        2.56        0.77     13.56 o 
 -28   0   4        1.48        2.39     12.97 o 
 -26   0   4      474.93      480.38     36.87 o 
 -24   0   4     3153.66     2914.58    108.58 o 
 -22   0   4       97.88      102.41     11.72 o 
 -20   0   4      518.53      519.49     21.40 o 
 -18   0   4     1113.97     1014.04     30.79 o 
 -16   0   4      987.53      929.12     53.25 o 
 -14   0   4     1420.51     1481.33     43.11 o 
 -12   0   4    12339.96    12875.25    248.91 o 
 -10   0   4      623.40      652.55     18.80 o 
  -8   0   4     8406.67     8460.14    172.55 o 
  -4   0   4    16621.12    15569.33    378.50 o 
  -2   0   4       20.41      115.26      7.93 o 
   0   0   4     9752.61     8257.91    158.94 o 
   2   0   4    10680.51    11917.62    323.43 o 
   4   0   4     8574.72     8054.33    223.47 o 
   6   0   4      831.38      885.86     23.80 o 
   8   0   4     5000.86     4807.70     99.34 o 
  10   0   4      224.53      202.31     13.82 o 
  12   0   4     5366.84     6492.30    134.21 o 
  14   0   4     1320.32     1438.93     40.17 o 
  16   0   4      938.42      971.91     50.80 o 
  18   0   4     3320.11     3251.61     78.33 o 
  20   0   4      281.06      151.38     22.87 o 
  22   0   4     1088.37     1026.77     55.41 o 
  24   0   4       16.89       16.12     14.93 o 
  26   0   4       13.58       15.61     14.76 o 
 -31   1   4       15.65       23.81     12.46 o 
 -29   1   4        2.12        1.57      8.90 o 
 -27   1   4       36.96       33.96     10.24 o 
 -25   1   4      273.80      268.21     16.64 o 
 -23   1   4     3082.00     2812.07     90.19 o 
 -21   1   4        2.04       -0.96      4.59 o 
 -19   1   4      622.55      560.72     15.48 o 
 -17   1   4     1894.13     1967.54     34.73 o 
 -15   1   4     1575.10     1847.43     32.10 o 
 -13   1   4       55.50       44.70      3.94 o 
 -11   1   4      197.10      195.38      6.34 o 
  -9   1   4     1669.36     1683.38     26.96 o 
  -7   1   4    15633.63    15984.08    249.83 o 
  -5   1   4    17155.42    17760.98    238.00 o 
  -3   1   4      698.31      501.67     10.06 o 
  -1   1   4    96644.05    98318.00   1983.62 o 
   1   1   4    34718.21    36280.56    556.97 o 
   3   1   4      234.37      425.40     21.08 o 
   5   1   4    11819.22    12588.38    197.28 o 
   7   1   4     1408.49     1342.11     27.13 o 
   9   1   4      424.98      423.35     18.25 o 
  11   1   4      101.36       62.34      6.08 o 
  13   1   4      141.08      162.10      9.73 o 
  15   1   4      478.77      539.16     23.08 o 
  17   1   4     1269.25     1279.69     41.20 o 
  19   1   4       76.84       26.21     12.93 o 
  21   1   4     1859.78     1985.49     58.61 o 
  23   1   4       75.75       98.03     15.09 o 
  25   1   4       72.19       77.74     14.25 o 
  27   1   4       23.68       32.85     16.89 o 
 -30   2   4       19.24       51.36     18.34 o 
 -28   2   4      105.97      130.58     13.99 o 
 -26   2   4      276.72      260.09     17.34 o 
 -24   2   4     1175.19     1181.16     33.89 o 
 -22   2   4       19.69       23.77      6.71 o 
 -20   2   4      233.63      272.30     15.06 o 
 -18   2   4        1.90       14.65      5.02 o 
 -16   2   4     2200.67     2332.75     47.94 o 
 -14   2   4     1298.24     1336.36     24.43 o 
 -12   2   4     8476.92     9162.08    150.17 o 
 -10   2   4      247.36      365.25     12.55 o 
  -8   2   4        3.12       11.83      3.95 o 
  -6   2   4    11023.52    11567.31    157.72 o 
  -4   2   4     2944.45     3008.15     44.63 o 
  -2   2   4    54742.78    54781.99    727.33 o 
   4   2   4     3477.11     3645.16     77.93 o 
   6   2   4      488.26      448.59     17.35 o 
   8   2   4       26.86       41.89      5.95 o 
  10   2   4      438.01      355.61     10.49 o 
  12   2   4       30.34       57.04      7.45 o 
  14   2   4      941.48      973.44     26.89 o 
  16   2   4      440.38      396.05     21.69 o 
  18   2   4       94.47       96.16     10.60 o 
  20   2   4        4.89        3.14      7.66 o 
  22   2   4        2.12       20.81      7.05 o 
  24   2   4        0.15        4.12      8.83 o 
  26   2   4       80.21       79.77     21.93 o 
 -29   3   4       21.86       50.13     13.53 o 
 -27   3   4        3.47       13.39     15.95 o 
 -25   3   4        1.06       -2.49      8.02 o 
 -23   3   4      439.65      405.24     18.81 o 
 -21   3   4      954.56     1000.88     49.72 o 
 -19   3   4     1552.68     1643.59     68.76 o 
 -17   3   4       64.73       41.21     13.39 o 
 -15   3   4      291.33      232.46     13.12 o 
 -13   3   4      542.46      574.75     30.73 o 
 -11   3   4      266.08      212.11     11.31 o 
  -9   3   4       91.72      104.46      5.08 o 
  -7   3   4      880.57      814.44     16.43 o 
  -5   3   4       40.57       54.57     15.84 o 
  -3   3   4        4.46        0.99      2.73 o 
  -1   3   4    11841.10    12194.10    192.01 o 
   3   3   4      170.30      218.64     11.83 o 
   5   3   4     1249.34     1216.69     48.65 o 
   7   3   4      512.25      462.23     19.12 o 
   9   3   4     2340.66     2459.81     60.42 o 
  11   3   4      724.06      755.54     22.58 o 
  13   3   4        5.30       19.40      6.03 o 
  15   3   4     1185.00     1000.53     61.37 o 
  17   3   4        3.74        8.03      5.68 o 
  19   3   4      162.99      183.79     19.93 o 
  21   3   4        1.04       -0.80      6.09 o 
  23   3   4      107.58      111.16     16.78 o 
  25   3   4      292.00      329.93     27.86 o 
 -28   4   4       33.60       78.18     15.05 o 
 -26   4   4        8.12        6.48      9.59 o 
 -24   4   4       82.16       99.50     22.27 o 
 -22   4   4      412.44      431.59     41.99 o 
 -20   4   4       27.48        9.81     10.56 o 
 -18   4   4        0.35        1.76      5.06 o 
 -16   4   4      214.52      160.50     12.47 o 
 -14   4   4      454.17      496.40     18.29 o 
 -12   4   4      372.25      383.90     20.46 o 
 -10   4   4      313.95      300.55     13.09 o 
  -8   4   4      103.43       74.66      5.44 o 
  -6   4   4     3317.06     3349.19     60.94 o 
  -2   4   4     1499.47     1276.56     30.47 o 
   0   4   4     1168.62     1549.95     47.28 o 
   2   4   4     3757.73     3745.20     65.73 o 
   4   4   4     2225.32     2232.87     55.11 o 
   6   4   4      462.11      523.72     51.47 o 
   8   4   4     3943.84     3855.03     87.48 o 
  10   4   4     1447.77     1486.73     74.91 o 
  12   4   4      120.66      138.77     11.78 o 
  14   4   4     1182.79     1093.13     30.95 o 
  16   4   4       49.36       58.28      9.02 o 
  18   4   4        8.35        7.58      8.44 o 
  20   4   4       23.65       38.10     10.56 o 
  22   4   4      519.46      565.98     31.69 o 
  24   4   4        8.74        8.28     19.37 o 
 -25   5   4       71.69       56.33     35.66 o 
 -23   5   4        0.07        4.12      8.76 o 
 -21   5   4      461.63      434.68     28.85 o 
 -19   5   4      245.03      239.97     16.50 o 
 -17   5   4       47.44       47.99     11.57 o 
 -15   5   4      295.90      275.44     20.78 o 
 -13   5   4      266.30      321.15     20.58 o 
 -11   5   4     1368.77     1192.38     64.80 o 
  -9   5   4       17.77       14.90      6.18 o 
  -7   5   4      373.24      405.96     14.27 o 
  -5   5   4       29.44       21.38      4.62 o 
  -3   5   4      104.06       59.47      7.57 o 
  -1   5   4        4.08        2.86      3.34 o 
   1   5   4      292.54      273.31     11.32 o 
   3   5   4       40.42       11.42      6.61 o 
   5   5   4       85.48       74.17      9.98 o 
   7   5   4      911.91      887.36     31.00 o 
   9   5   4      165.55      209.19     16.77 o 
  11   5   4      571.75      518.23     20.13 o 
  13   5   4        1.63        0.17      5.93 o 
  15   5   4      260.86      274.08     17.12 o 
  17   5   4      135.82      126.55     16.86 o 
  19   5   4       53.60       76.77     17.19 o 
  21   5   4       66.94       84.48     15.11 o 
 -24   6   4        7.81       21.82     11.75 o 
 -22   6   4      115.37       73.62     15.16 o 
 -20   6   4      129.76      160.26     19.81 o 
 -18   6   4      495.40      462.12     28.28 o 
 -16   6   4       76.50       75.27     12.08 o 
 -14   6   4      577.43      578.77     28.33 o 
 -12   6   4      905.34      833.62     34.49 o 
 -10   6   4      580.83      555.57     36.87 o 
  -8   6   4      314.92      344.21     19.23 o 
  -6   6   4       60.98       59.31     20.05 o 
  -4   6   4      439.99      423.32     15.88 o 
  -2   6   4      159.78      183.17     17.59 o 
   0   6   4        5.16       18.81     12.64 o 
   2   6   4       92.55      125.70     12.92 o 
   4   6   4       94.10       58.08     14.04 o 
   6   6   4       95.58      131.27     17.32 o 
   8   6   4      128.80      136.79     22.74 o 
  10   6   4      388.71      414.42     23.23 o 
  12   6   4       32.36       39.49      8.26 o 
  14   6   4        1.23        3.45      8.74 o 
  16   6   4        4.35       15.40      9.04 o 
  18   6   4        5.71       30.00     11.43 o 
  20   6   4       27.93       29.94     12.57 o 
 -21   7   4       14.16       10.62     10.80 o 
 -19   7   4       63.67       56.18     14.84 o 
 -17   7   4        8.62        7.49      9.62 o 
 -15   7   4      418.77      481.26     27.18 o 
 -13   7   4       58.95       56.82     12.09 o 
 -11   7   4     1202.17     1157.29     56.01 o 
  -9   7   4      776.31      765.65     32.44 o 
  -7   7   4      105.28      100.26     13.49 o 
  -5   7   4       24.63       22.84      8.35 o 
  -3   7   4      311.92      297.28     18.39 o 
  -1   7   4       21.24       22.60     15.87 o 
   1   7   4        9.22        9.21      6.55 o 
   3   7   4      169.75      157.78     15.77 o 
   5   7   4      521.18      586.22     26.81 o 
   7   7   4      140.70      149.36     16.13 o 
   9   7   4       39.56       55.12     14.89 o 
  11   7   4       13.39       16.58      8.81 o 
  13   7   4       27.95       27.98     12.67 o 
  15   7   4        6.10       16.27     11.22 o 
 -16   8   4       57.13       47.94     13.61 o 
 -14   8   4        1.07        0.16     14.46 o 
 -12   8   4      450.50      469.45     28.56 o 
 -10   8   4        7.93        5.72     10.28 o 
  -8   8   4      161.83      174.76     18.42 o 
  -6   8   4       21.21       19.45     13.65 o 
  -4   8   4       69.80       54.01     16.12 o 
  -2   8   4       63.77       50.76     15.53 o 
   0   8   4       15.48       -4.78      9.73 o 
   2   8   4       88.21      133.78     15.71 o 
   4   8   4      384.25      364.99     26.37 o 
   6   8   4        0.22        4.35      8.11 o 
   8   8   4       45.02       52.98     18.09 o 
  10   8   4        4.86        9.15     10.09 o 
  12   8   4       91.52      117.40     18.34 o 
  -7   9   4        8.67       11.35     11.86 o 
  -5   9   4        1.01        2.47     11.86 o 
  -3   9   4       74.86       83.87     20.48 o 
  -1   9   4        0.66        9.47     13.22 o 
   1   9   4       13.42       37.96     15.78 o 
   3   9   4       13.67       27.22     14.76 o 
 -31   1   5        7.41        6.50     14.50 o 
 -29   1   5       34.37       27.39     11.79 o 
 -27   1   5       66.11       71.22     13.38 o 
 -25   1   5      296.54      247.87     24.45 o 
 -23   1   5     1667.31     1363.83     35.60 o 
 -21   1   5     1653.97     1771.17     41.06 o 
 -19   1   5     1434.20     1234.28     59.59 o 
 -17   1   5     1496.06     1731.56     31.33 o 
 -15   1   5     2191.11     2345.81     38.58 o 
 -13   1   5       97.82      124.31      7.75 o 
 -11   1   5      720.53      606.27     12.67 o 
  -9   1   5     2957.66     3199.15     47.47 o 
  -7   1   5     5995.00     6423.05     89.61 o 
  -5   1   5     5490.83     5613.66     78.68 o 
  -3   1   5     4470.00     5254.78     73.85 o 
  -1   1   5    44129.86    46696.70    717.04 o 
   1   1   5       35.87       18.69      3.70 o 
   3   1   5    14554.82    14017.78    269.70 o 
   5   1   5     4457.18     4636.09     77.42 o 
   7   1   5    17079.13    17888.69    279.76 o 
   9   1   5       63.04       56.90      4.77 o 
  11   1   5     2619.17     2486.51     87.94 o 
  13   1   5     2066.84     2030.16     36.46 o 
  15   1   5       26.85       48.02      7.24 o 
  17   1   5      321.47      316.20     16.56 o 
  19   1   5      382.46      404.30     18.07 o 
  21   1   5      448.54      447.27     25.13 o 
  23   1   5      143.00      178.14     30.20 o 
  25   1   5       67.72       79.16     15.13 o 
 -30   2   5        0.57        3.90     12.54 o 
 -28   2   5        0.45       12.41      9.58 o 
 -26   2   5        0.58        9.70     13.57 o 
 -24   2   5       44.47       70.36      9.80 o 
 -22   2   5        1.27        0.34      5.35 o 
 -20   2   5        7.72        9.94      5.23 o 
 -18   2   5        0.01       18.64      6.62 o 
 -16   2   5       38.52       27.46      5.60 o 
 -14   2   5       54.49       79.48      7.82 o 
 -12   2   5      174.22      209.00     13.82 o 
 -10   2   5     1895.06     1804.25     36.68 o 
  -8   2   5     1900.22     1837.44     44.05 o 
  -6   2   5     4425.12     4649.76     66.89 o 
  -4   2   5     2803.12     3512.02     51.88 o 
  -2   2   5     3922.16     3503.34     51.71 o 
   0   2   5     7067.25     6237.73    123.08 o 
   2   2   5      450.16      573.69     19.21 o 
   4   2   5     1132.37      880.95     31.78 o 
   6   2   5      139.25      197.35     24.57 o 
   8   2   5      107.54      156.65     12.33 o 
  10   2   5      236.16      181.00     11.23 o 
  12   2   5      300.14      269.71     20.65 o 
  14   2   5       45.25       29.24      7.21 o 
  16   2   5     1334.06     1300.58     34.23 o 
  18   2   5       43.46       61.64     13.46 o 
  20   2   5       85.90       70.21     10.21 o 
  22   2   5       92.23      125.86     13.37 o 
  24   2   5        0.29       11.09      9.76 o 
 -29   3   5       30.17       18.96     10.78 o 
 -27   3   5       80.77       96.85     12.82 o 
 -25   3   5       65.81       63.21      9.94 o 
 -23   3   5      365.13      447.34     20.02 o 
 -21   3   5      124.05       79.13      9.89 o 
 -19   3   5       30.13       13.07      5.74 o 
 -17   3   5      693.96      568.06     20.01 o 
 -15   3   5      124.42      132.45     10.44 o 
 -13   3   5       76.55       76.56      7.93 o 
 -11   3   5     3402.80     4093.36     74.26 o 
  -9   3   5     1099.14     1030.24     25.13 o 
  -7   3   5     3128.63     2908.04     45.30 o 
  -5   3   5     3125.61     3854.31     66.02 o 
  -3   3   5     2658.70     1949.12     36.65 o 
  -1   3   5     2687.46     2266.19     41.53 o 
   1   3   5       15.41        7.02      3.45 o 
   3   3   5     1226.23     1075.47     31.40 o 
   5   3   5      555.11      400.91     17.63 o 
   7   3   5      829.40      910.70     29.69 o 
   9   3   5     1483.86     1184.19     36.50 o 
  11   3   5      838.60      720.91     56.64 o 
  13   3   5     1381.90     1395.88     56.46 o 
  15   3   5      308.23      302.02     16.55 o 
  17   3   5      198.79      209.44     15.09 o 
  19   3   5       51.60       63.09      9.82 o 
  21   3   5       65.25       73.69     11.36 o 
  23   3   5      123.56      147.83     19.04 o 
 -28   4   5        0.51        0.07      9.70 o 
 -26   4   5       81.57       80.19     16.51 o 
 -24   4   5      246.19      172.91     15.24 o 
 -22   4   5       51.34       12.73      7.05 o 
 -20   4   5        0.03       -2.05      5.51 o 
 -18   4   5      861.16      875.72     27.17 o 
 -16   4   5      456.92      373.50     16.77 o 
 -14   4   5     1929.39     2074.58     45.98 o 
 -12   4   5     2644.48     2290.56     97.15 o 
 -10   4   5     2185.06     2319.03     47.84 o 
  -8   4   5       52.96       74.92      5.58 o 
  -6   4   5      326.22      578.89     16.05 o 
  -4   4   5       76.73        3.63      7.49 o 
  -2   4   5        7.62      111.30      7.33 o 
   2   4   5       20.78       23.61      8.45 o 
   4   4   5      159.08       97.79     10.67 o 
   6   4   5      180.38      220.98     20.27 o 
   8   4   5      613.53      594.82     24.04 o 
  10   4   5     2602.66     2728.50    140.89 o 
  12   4   5      129.28      203.09     13.94 o 
  14   4   5       31.38       23.83      6.95 o 
  16   4   5      164.19      176.59     14.49 o 
  18   4   5       24.86       40.32     10.24 o 
  20   4   5       25.68        7.42      8.72 o 
  22   4   5       84.32      111.37     17.40 o 
 -27   5   5        0.09       -5.57     10.26 o 
 -25   5   5        2.70       -7.05      9.85 o 
 -23   5   5       32.47       41.34     12.69 o 
 -21   5   5       31.06       30.32      7.98 o 
 -19   5   5       14.67       23.37      7.70 o 
 -17   5   5      637.25      596.73     36.16 o 
 -15   5   5      635.99      744.16     24.99 o 
 -13   5   5       43.41      106.58     10.70 o 
 -11   5   5       17.59       51.29      7.69 o 
  -9   5   5      118.01      108.40     12.34 o 
  -7   5   5      102.87      109.69     11.39 o 
  -3   5   5      691.99      492.06     22.47 o 
  -1   5   5      304.03      500.74     16.04 o 
   1   5   5      281.06      145.71     42.07 o 
   3   5   5      304.21      190.88     22.44 o 
   5   5   5       36.70       19.77      6.55 o 
   7   5   5      105.75       74.75     14.21 o 
   9   5   5      107.41      150.11     14.90 o 
  11   5   5     1021.67      838.23     39.94 o 
  13   5   5      128.15      105.80     14.90 o 
  15   5   5      416.25      449.05     33.65 o 
  17   5   5      147.25      131.60     17.49 o 
  19   5   5        5.04        3.70      8.44 o 
  21   5   5      227.22      217.21     23.37 o 
 -24   6   5       47.33       68.87     17.62 o 
 -22   6   5       49.15       45.82     12.67 o 
 -20   6   5       28.70       14.12     10.70 o 
 -18   6   5      288.14      307.10     24.81 o 
 -16   6   5      212.02      292.96     18.26 o 
 -14   6   5      882.84      786.39     26.67 o 
 -12   6   5      410.98      351.20     21.75 o 
 -10   6   5      266.82      303.39     20.38 o 
  -8   6   5       10.98       21.34      7.56 o 
  -6   6   5      444.30      476.06     27.14 o 
  -4   6   5       10.74       52.37      6.94 o 
  -2   6   5      312.81      471.36     22.22 o 
   0   6   5      188.63       86.89     11.99 o 
   2   6   5        6.06        4.05      5.55 o 
   4   6   5       17.74       31.80      9.30 o 
   6   6   5      153.43      130.88     34.81 o 
   8   6   5        6.83       31.97      9.02 o 
  10   6   5        0.96        5.06      7.41 o 
  12   6   5      489.44      523.22     24.58 o 
  14   6   5        0.24        4.90      7.65 o 
  16   6   5        0.00        3.21     15.66 o 
  18   6   5      107.23      126.44     18.61 o 
 -21   7   5       14.80       24.83     12.87 o 
 -19   7   5        0.02       18.07      9.78 o 
 -17   7   5       71.61       68.13     16.04 o 
 -15   7   5        1.86        0.03      7.61 o 
 -13   7   5        1.87        6.64      7.75 o 
 -11   7   5      336.84      370.55     24.73 o 
  -9   7   5      418.63      374.29     23.18 o 
  -7   7   5        9.18       10.15      9.90 o 
  -5   7   5       46.29       37.20     14.08 o 
  -3   7   5      134.62      113.22     20.73 o 
  -1   7   5       57.75       95.69     13.48 o 
   1   7   5       76.17       37.16     38.52 o 
   3   7   5       53.04       63.76     11.21 o 
   5   7   5       74.73       78.59     18.51 o 
   7   7   5      147.81      137.14     16.12 o 
   9   7   5        0.04       15.70     27.00 o 
  11   7   5       40.23       17.37     10.66 o 
  13   7   5        1.78       12.78      9.83 o 
  15   7   5       51.59       58.43     14.40 o 
 -16   8   5       20.25       27.04     12.24 o 
 -14   8   5      203.74      228.09     22.80 o 
 -12   8   5        5.12       21.54     10.74 o 
 -10   8   5      192.46      216.07     27.99 o 
  -8   8   5       36.98       42.91     17.57 o 
  -6   8   5      169.92      164.67     25.94 o 
  -4   8   5       31.63       51.87     15.95 o 
  -2   8   5      369.15      331.09     33.62 o 
   0   8   5        3.50       -7.42      9.56 o 
   2   8   5        5.01        7.99      7.99 o 
   4   8   5       51.24       50.26     12.93 o 
   6   8   5       22.64       28.99      9.40 o 
   8   8   5       78.38       64.93     18.09 o 
  10   8   5        6.78        9.63     17.15 o 
  -7   9   5        8.01        9.73     13.65 o 
  -5   9   5       43.87       40.70     16.89 o 
  -3   9   5       60.22       87.53     20.73 o 
  -1   9   5        2.77        3.84     13.05 o 
   1   9   5        3.75       -8.96     10.83 o 
 -30   0   6       84.77      114.07     24.66 o 
 -28   0   6     1348.02     1376.81     70.61 o 
 -26   0   6     2334.55     2328.04     96.98 o 
 -24   0   6      197.61      186.27     26.19 o 
 -22   0   6     6581.97     6817.69    213.73 o 
 -20   0   6      183.06      175.80     23.93 o 
 -18   0   6     5182.93     5262.47    112.14 o 
 -16   0   6      230.38      288.82     13.87 o 
 -14   0   6    14850.37    15022.34    290.61 o 
 -12   0   6      885.06      646.16     19.76 o 
 -10   0   6     1765.32     2087.82     83.42 o 
  -8   0   6     2496.08     2701.15     58.03 o 
  -4   0   6        8.47        1.74      5.16 o 
  -2   0   6    17292.78    17454.52    332.04 o 
   0   0   6     7299.86     8026.85    157.10 o 
   4   0   6      365.39      305.14     19.80 o 
   6   0   6     1932.25     1812.33     65.67 o 
   8   0   6     2313.84     2185.60     51.75 o 
  10   0   6     1773.57     1569.01     41.30 o 
  12   0   6     1690.82     1611.98    134.22 o 
  14   0   6     3174.56     3379.63     79.17 o 
  16   0   6        5.28       16.29     11.09 o 
  18   0   6     3023.19     2796.33    105.24 o 
  20   0   6      360.36      445.35     35.93 o 
  22   0   6       46.29       19.62     14.59 o 
  24   0   6      292.75      284.06     35.84 o 
 -31   1   6        0.49        2.39      9.65 o 
 -29   1   6        9.98        9.90      9.17 o 
 -27   1   6        5.62       19.59      9.60 o 
 -25   1   6      545.51      513.43     26.88 o 
 -23   1   6     1034.96      943.81     28.24 o 
 -21   1   6     3061.40     3177.35     63.55 o 
 -19   1   6       16.54       10.41      5.02 o 
 -17   1   6      609.67      586.40     18.65 o 
 -15   1   6     1526.77     1724.56     30.05 o 
 -13   1   6     2690.93     3218.27     59.17 o 
 -11   1   6     4419.14     4889.87     70.95 o 
  -9   1   6        7.67        6.86      2.17 o 
  -7   1   6     2198.92     2108.83     59.23 o 
  -5   1   6        6.52        9.89      2.31 o 
  -3   1   6     1998.44     1941.03     30.80 o 
  -1   1   6      881.08      864.41     18.64 o 
   1   1   6     2461.17     2449.57     47.49 o 
   3   1   6      953.31      779.98     26.99 o 
   5   1   6      551.60      498.76     13.52 o 
   7   1   6        0.22       15.23      3.74 o 
   9   1   6      559.79      654.72     22.66 o 
  11   1   6     2743.78     3145.19     62.87 o 
  13   1   6        1.16       -1.07      3.86 o 
  15   1   6       40.93       56.00      8.00 o 
  17   1   6        2.47        5.97      5.64 o 
  19   1   6       42.60       56.54     11.48 o 
  21   1   6       89.15      181.25     22.82 o 
  23   1   6      152.46      195.49     21.05 o 
  25   1   6       25.50       38.94     13.17 o 
 -30   2   6       23.70       51.51     13.31 o 
 -28   2   6      302.38      301.02     27.09 o 
 -26   2   6      167.39      187.65     15.02 o 
 -24   2   6      238.47      261.12     16.53 o 
 -22   2   6       22.50       30.80      8.14 o 
 -20   2   6       93.54       73.17      8.97 o 
 -18   2   6        0.46        2.32      4.47 o 
 -16   2   6     2081.61     2185.04     46.19 o 
 -14   2   6      457.31      515.06     17.12 o 
 -12   2   6     4414.69     4685.16     82.61 o 
 -10   2   6       48.21       33.70      5.05 o 
  -8   2   6     3574.32     4234.19     62.20 o 
  -6   2   6      107.38      128.18      5.85 o 
  -4   2   6     6629.76     7164.75    100.66 o 
  -2   2   6     9088.22     9305.81    128.84 o 
   0   2   6    10887.01    11895.51    229.28 o 
   4   2   6    19850.93    20158.79    386.24 o 
   6   2   6       12.87       13.51      5.59 o 
   8   2   6     2020.74     1932.59     50.59 o 
  10   2   6       53.15       57.74      7.28 o 
  12   2   6      275.56      293.10     14.51 o 
  14   2   6      406.17      420.86     17.52 o 
  16   2   6      246.02      224.47     14.99 o 
  18   2   6        0.03       -4.93      5.23 o 
  20   2   6      213.69      200.49     16.19 o 
  22   2   6      158.34      147.14     18.85 o 
  24   2   6        1.44       31.47     19.84 o 
 -29   3   6      157.00      198.75     22.12 o 
 -27   3   6       50.89       40.72     15.09 o 
 -25   3   6       21.56       39.17     12.42 o 
 -23   3   6        0.47        7.00      6.06 o 
 -21   3   6       45.87       37.82      8.08 o 
 -19   3   6      987.14      830.51     25.95 o 
 -17   3   6      209.17      302.17     22.12 o 
 -15   3   6      397.06      295.33     14.20 o 
 -13   3   6      108.57       78.35      8.37 o 
 -11   3   6       16.68        9.46      4.49 o 
  -9   3   6       76.75       56.81      6.56 o 
  -7   3   6    13097.57    14140.04    223.26 o 
  -5   3   6     6344.76     6182.64     89.00 o 
  -1   3   6     4272.76     3808.34     65.73 o 
   1   3   6    31419.90    32728.99    504.35 o 
   3   3   6       93.84       72.48      9.29 o 
   5   3   6      383.95      474.15     20.19 o 
   7   3   6      277.60      368.85     18.55 o 
   9   3   6      711.36      766.76     28.48 o 
  11   3   6      123.71      107.03     10.24 o 
  13   3   6     1120.99     1073.94     30.62 o 
  15   3   6      185.56      204.41     23.40 o 
  17   3   6        6.73        5.66      6.07 o 
  19   3   6      119.07      124.29     13.17 o 
  21   3   6       81.65      103.77     12.55 o 
  23   3   6        0.58       16.60     10.42 o 
 -28   4   6       90.46       97.80     17.83 o 
 -26   4   6       15.92        7.02      7.83 o 
 -24   4   6       18.70       39.91      9.00 o 
 -22   4   6        0.56       -5.43      6.06 o 
 -20   4   6       38.92       60.86      9.32 o 
 -18   4   6      717.88      780.37     25.85 o 
 -16   4   6      214.05      277.50     15.93 o 
 -14   4   6      604.92      802.34     35.39 o 
 -12   4   6     1475.88     1340.96     33.03 o 
 -10   4   6       22.79       52.02      7.05 o 
  -8   4   6     1697.88     1784.34     31.87 o 
  -6   4   6      154.02      160.38      8.58 o 
  -4   4   6      411.03      338.76     11.87 o 
  -2   4   6     2151.09     2373.99     45.30 o 
   0   4   6     2677.24     2987.45     66.59 o 
   2   4   6     1542.96     1829.42     48.44 o 
   4   4   6       31.48       17.29      5.92 o 
   6   4   6       26.87       36.24      7.88 o 
   8   4   6        9.33        7.02      7.72 o 
  10   4   6      781.79      757.43     29.85 o 
  12   4   6      506.76      469.59     21.63 o 
  14   4   6     1392.22     1374.22     37.27 o 
  16   4   6      339.19      296.87     18.31 o 
  18   4   6      133.39      140.28     14.22 o 
  20   4   6      107.36      100.77     15.90 o 
  22   4   6      131.08      188.91     22.86 o 
 -27   5   6        4.48       18.56     11.92 o 
 -25   5   6       13.35       16.66     21.12 o 
 -23   5   6      336.60      250.10     21.56 o 
 -21   5   6      307.86      298.90     31.58 o 
 -19   5   6      215.94      185.82     15.34 o 
 -17   5   6        9.12       16.47      6.78 o 
 -15   5   6       56.99       49.97     11.46 o 
 -13   5   6      127.65      154.80     12.49 o 
 -11   5   6      437.14      459.24     24.64 o 
  -9   5   6      243.18      222.88     16.42 o 
  -7   5   6       44.97       90.14     18.34 o 
  -5   5   6      516.06      615.61     18.27 o 
  -3   5   6        2.63        1.95      3.53 o 
  -1   5   6      459.81      353.58     30.08 o 
   1   5   6     1233.84     1279.54     56.79 o 
   3   5   6      255.71      223.23     16.32 o 
   5   5   6      155.57      156.66     14.71 o 
   7   5   6       67.63       54.28     10.26 o 
   9   5   6      347.48      359.37     20.33 o 
  11   5   6      351.03      329.53     22.04 o 
  13   5   6       87.32      101.74     11.49 o 
  15   5   6       31.60       29.77      8.35 o 
  17   5   6       44.58       29.41      8.63 o 
  19   5   6       32.43       29.75     11.97 o 
 -24   6   6       24.26       42.63     13.75 o 
 -22   6   6      327.18      399.40     40.32 o 
 -20   6   6      319.78      361.85     21.24 o 
 -18   6   6        0.04        3.53      6.55 o 
 -16   6   6     1087.39     1107.31     33.56 o 
 -14   6   6      609.45      564.97     31.07 o 
 -12   6   6       30.26       28.11      9.36 o 
 -10   6   6      759.19      710.27     29.77 o 
  -8   6   6        0.87        3.97      6.29 o 
  -6   6   6       41.63       44.49     14.80 o 
  -4   6   6      124.25      127.90     20.56 o 
  -2   6   6      100.28       77.30     10.86 o 
   0   6   6      769.32      651.58     35.17 o 
   2   6   6      158.85      195.47     16.68 o 
   4   6   6      135.16      104.10     13.60 o 
   6   6   6       27.20       54.31     10.74 o 
   8   6   6      857.51      788.72     32.25 o 
  10   6   6      261.92      234.41     19.72 o 
  12   6   6       83.17       80.21     10.86 o 
  14   6   6      265.03      243.05     17.98 o 
  16   6   6       26.72       42.03     12.45 o 
  18   6   6        4.65       -3.93      9.82 o 
 -21   7   6        3.02       21.49     14.97 o 
 -19   7   6       20.23       22.61     10.59 o 
 -17   7   6       15.73        1.61     10.45 o 
 -15   7   6       23.08       12.86      8.99 o 
 -13   7   6      364.34      375.22     25.93 o 
 -11   7   6        0.75       -6.22      6.90 o 
  -9   7   6      760.76      747.53     32.35 o 
  -7   7   6      299.32      294.39     32.00 o 
  -5   7   6      138.52      133.78     23.46 o 
  -3   7   6        0.13       -4.27      8.62 o 
  -1   7   6      554.56      524.01     38.41 o 
   1   7   6      195.11      205.89     26.79 o 
   3   7   6      521.34      423.09     23.11 o 
   5   7   6      131.49      167.29     20.09 o 
   7   7   6       81.50       68.97     17.75 o 
   9   7   6       29.72       30.37     10.52 o 
  11   7   6      104.18      116.38     13.31 o 
  13   7   6        7.52       10.67      9.83 o 
 -16   8   6        0.70      -11.93     16.00 o 
 -14   8   6      244.55      249.36     25.47 o 
 -12   8   6       25.84       58.20     13.08 o 
 -10   8   6      154.75      228.23     32.17 o 
  -8   8   6      189.03      154.01     26.28 o 
  -6   8   6      185.37      144.71     24.91 o 
  -4   8   6        8.88       14.93     11.43 o 
  -2   8   6       85.84       85.32     19.20 o 
   0   8   6        3.15       27.56     12.63 o 
   2   8   6      128.61      128.66     23.29 o 
   4   8   6        6.09        8.92      8.65 o 
   6   8   6       22.48       41.06     22.44 o 
   8   8   6       17.55        9.95     14.84 o 
 -31   1   7       25.73       73.78     17.36 o 
 -29   1   7      102.26       66.95     14.38 o 
 -27   1   7        5.37        6.15      8.04 o 
 -25   1   7      166.81      139.97     16.83 o 
 -23   1   7     1853.36     1839.29     56.06 o 
 -21   1   7     1624.06     1398.00     34.96 o 
 -19   1   7       59.21       32.81      9.58 o 
 -17   1   7       92.42       56.04      8.78 o 
 -15   1   7      589.54      526.46     15.96 o 
 -13   1   7     2085.42     2320.25     37.65 o 
 -11   1   7     7320.61     7704.00    125.74 o 
  -9   1   7      507.21      530.18     13.95 o 
  -7   1   7      783.68      711.93     14.88 o 
  -5   1   7     7730.12     7504.94    105.09 o 
  -3   1   7     1219.62     1387.98     24.15 o 
  -1   1   7     2667.21     2453.55     38.50 o 
   1   1   7      152.24      108.50      6.04 o 
   3   1   7     4703.83     4953.63    105.00 o 
   5   1   7      189.98      261.37     27.90 o 
   7   1   7       15.14       12.20      3.85 o 
   9   1   7      139.14      205.35     15.57 o 
  11   1   7        1.01        3.06      4.09 o 
  13   1   7       96.45      122.21     10.64 o 
  15   1   7      585.57      585.84     21.16 o 
  17   1   7       32.30       26.99     10.13 o 
  19   1   7      497.78      488.76     26.99 o 
  21   1   7      258.31      249.59     22.91 o 
  23   1   7      148.30      150.93     19.45 o 
 -30   2   7       19.45       24.69     23.59 o 
 -28   2   7        0.05        3.39      8.28 o 
 -26   2   7      134.32      153.80     18.02 o 
 -24   2   7      124.48       97.92     11.29 o 
 -22   2   7       42.83       26.55      7.44 o 
 -20   2   7      199.28      122.62     11.47 o 
 -18   2   7        2.86       31.73      6.31 o 
 -16   2   7      219.54      135.91     10.47 o 
 -14   2   7     3162.63     2983.98     57.83 o 
 -12   2   7      380.18      494.92     27.82 o 
 -10   2   7     5262.88     5669.93     97.17 o 
  -8   2   7       14.15       53.52      4.94 o 
  -6   2   7     3697.26     4649.01     68.18 o 
  -4   2   7       48.38       11.03      2.73 o 
  -2   2   7      150.15       70.32      5.22 o 
   0   2   7     2120.64     1469.56     28.87 o 
   2   2   7     5303.58     5137.54    108.43 o 
   4   2   7       42.36       64.09      8.92 o 
   6   2   7     2926.62     2722.42     65.91 o 
   8   2   7       46.21       51.05     13.44 o 
  10   2   7      238.86      257.33     27.65 o 
  12   2   7      179.18      154.71     14.30 o 
  14   2   7      154.16      120.04     11.58 o 
  16   2   7      408.07      399.05     26.58 o 
  18   2   7      236.59      254.86     22.25 o 
  20   2   7       10.16       17.40      9.96 o 
  22   2   7        0.30       12.25      9.97 o 
 -29   3   7        9.32       14.98     10.62 o 
 -27   3   7       58.39       62.39     10.87 o 
 -25   3   7       10.11        6.92      6.71 o 
 -23   3   7       57.12       24.61      7.36 o 
 -21   3   7     1034.37     1272.97     35.29 o 
 -19   3   7       70.93       33.96      7.24 o 
 -17   3   7     1455.86     1447.01     48.15 o 
 -15   3   7      104.27      154.56     11.48 o 
 -13   3   7       43.89       40.40      6.42 o 
 -11   3   7     3271.82     3206.91     61.42 o 
  -9   3   7     1004.53      836.04     19.13 o 
  -7   3   7       43.40       37.14      4.15 o 
  -5   3   7     3620.23     4535.66     67.99 o 
  -3   3   7      518.40      296.23     10.68 o 
  -1   3   7    10944.84    13079.74    206.97 o 
   1   3   7     5018.81     5782.32     96.34 o 
   3   3   7     1007.90      707.11     25.54 o 
   5   3   7      288.69      399.15     27.44 o 
   7   3   7      144.13      106.82     12.07 o 
   9   3   7       29.19       48.22      8.93 o 
  11   3   7      150.47      112.44     13.58 o 
  13   3   7      490.29      407.29     18.17 o 
  15   3   7      260.16      280.02     17.33 o 
  17   3   7        0.58        5.24      6.89 o 
  19   3   7      172.54      176.25     25.14 o 
  21   3   7       43.91       28.89      9.39 o 
 -28   4   7      113.88      159.78     16.99 o 
 -26   4   7       20.56       27.00      9.52 o 
 -24   4   7        4.94       11.43      7.41 o 
 -22   4   7      482.89      385.04     20.25 o 
 -20   4   7      799.76      657.60     24.33 o 
 -18   4   7      877.37      742.58     25.11 o 
 -16   4   7      114.30       86.25      9.71 o 
 -14   4   7        2.33       -9.74      8.37 o 
 -12   4   7      670.32      851.35     25.14 o 
 -10   4   7      418.62      321.17     14.13 o 
  -8   4   7       27.82       27.84      5.86 o 
  -6   4   7      445.75      557.32     16.15 o 
  -4   4   7        5.06        3.25      3.59 o 
  -2   4   7       40.53      172.66      9.34 o 
   0   4   7     3233.59     2486.38     89.07 o 
   2   4   7      385.48      266.66     16.73 o 
   4   4   7      578.26      487.14     22.05 o 
   6   4   7        0.50        5.01      5.87 o 
   8   4   7      779.50      749.59     29.84 o 
  10   4   7       73.96       53.22     10.46 o 
  12   4   7     2579.13     2615.14     57.80 o 
  14   4   7       35.03       23.47      7.63 o 
  16   4   7        0.25        2.05      6.20 o 
  18   4   7       63.65       75.11     12.94 o 
  20   4   7        5.85       16.49      8.06 o 
 -27   5   7        6.12       19.98     11.62 o 
 -25   5   7        0.26       12.82      8.14 o 
 -23   5   7       83.30      132.10     14.32 o 
 -21   5   7      798.76      877.49     39.26 o 
 -19   5   7      163.33      208.69     16.13 o 
 -17   5   7      155.64      184.60     14.82 o 
 -15   5   7       50.45       23.78      8.76 o 
 -13   5   7      608.64      489.22     21.53 o 
 -11   5   7     2578.35     2728.25    146.20 o 
  -9   5   7      309.52      263.00     21.76 o 
  -7   5   7      130.76      152.10     13.42 o 
  -5   5   7        2.03       21.26      4.77 o 
  -3   5   7      173.25      327.65     17.52 o 
  -1   5   7       15.67       -2.09      4.77 o 
   1   5   7      214.68      347.63     27.73 o 
   3   5   7       22.10        3.47      6.01 o 
   5   5   7      302.05      313.65     19.33 o 
   7   5   7        0.40        6.53      6.58 o 
   9   5   7        5.44        4.06      6.99 o 
  11   5   7       78.85       71.79     12.29 o 
  13   5   7       56.29       31.16      8.32 o 
  15   5   7      144.81      123.23     13.51 o 
  17   5   7        0.78       -0.91      6.85 o 
  19   5   7       21.37       14.11     11.09 o 
 -24   6   7       10.48        9.11     13.65 o 
 -22   6   7      109.53      119.22     14.35 o 
 -20   6   7       33.31        1.16      6.75 o 
 -18   6   7      272.47      278.92     24.33 o 
 -16   6   7      233.62      282.72     18.28 o 
 -14   6   7      382.12      411.47     19.83 o 
 -12   6   7       79.79       61.04     11.67 o 
 -10   6   7     1904.65     1689.61     87.60 o 
  -8   6   7      340.26      350.83     20.27 o 
  -6   6   7       21.88       42.49     13.65 o 
  -4   6   7        8.34      -11.26      7.51 o 
  -2   6   7      390.29      290.42     24.58 o 
   0   6   7       21.48       10.89      6.95 o 
   2   6   7       28.40       22.48      8.01 o 
   4   6   7       49.93       40.04     10.21 o 
   6   6   7      403.08      367.86     23.26 o 
   8   6   7      173.41      243.77     24.23 o 
  10   6   7       37.47       29.81      9.32 o 
  12   6   7        1.61       -5.14      6.10 o 
  14   6   7       49.35       61.68     10.92 o 
  16   6   7      195.58      258.65     25.52 o 
 -21   7   7        1.49        5.61     10.58 o 
 -19   7   7        0.33        7.15      7.95 o 
 -17   7   7        4.41       14.87     10.08 o 
 -15   7   7       50.59       51.45     12.37 o 
 -13   7   7       74.54       79.39     13.39 o 
 -11   7   7       83.30      117.66     15.64 o 
  -9   7   7      166.22      185.32     27.47 o 
  -7   7   7       55.33       78.41     20.22 o 
  -5   7   7        3.00       25.17     13.05 o 
  -3   7   7       48.53       62.45     18.26 o 
  -1   7   7      114.18      115.52     21.67 o 
   1   7   7        2.42        7.05      7.76 o 
   3   7   7       75.93       94.73     14.11 o 
   5   7   7        0.37        3.81     16.42 o 
   7   7   7       46.69       93.18     21.07 o 
   9   7   7        6.85       15.55      9.54 o 
  11   7   7       17.75        9.34      9.93 o 
  13   7   7       27.49       31.06     12.52 o 
 -14   8   7      108.02       90.81     16.02 o 
 -10   8   7        0.21        1.54     13.31 o 
  -8   8   7      360.15      353.44     38.48 o 
  -6   8   7       30.57       29.18     15.78 o 
  -4   8   7      149.52      131.14     24.66 o 
  -2   8   7       11.01       20.73     13.31 o 
   0   8   7       36.96       36.26     15.19 o 
   2   8   7       11.44        9.81     11.52 o 
   4   8   7       19.56       15.33      9.04 o 
   6   8   7        5.09       19.19     10.46 o 
   8   8   7       18.92       23.08     11.28 o 
 -32   0   8       82.30      106.13     25.94 o 
 -30   0   8        0.25       14.67     15.27 o 
 -28   0   8       99.67      103.41     22.18 o 
 -26   0   8        0.61        8.10     12.63 o 
 -24   0   8      951.35      963.73     53.36 o 
 -22   0   8     1489.26     1489.75     68.07 o 
 -20   0   8     3342.97     3259.35    115.73 o 
 -18   0   8      628.92      597.00     21.51 o 
 -16   0   8       36.89       91.05      8.44 o 
 -14   0   8      744.59      940.75     27.53 o 
 -12   0   8     4474.86     4287.08     90.77 o 
 -10   0   8      584.24      440.03     25.82 o 
  -8   0   8    11014.14    12188.15    236.84 o 
  -6   0   8      429.61      393.57     15.36 o 
  -4   0   8      187.98      165.41      9.38 o 
  -2   0   8       33.90       41.41      6.23 o 
   0   0   8     1629.14     1586.59     70.61 o 
   2   0   8     3774.00     4327.13    133.74 o 
   4   0   8    16723.49    16873.03    463.68 o 
   6   0   8      296.44      259.00     23.72 o 
   8   0   8      340.87      320.07     16.68 o 
  10   0   8      164.98      131.34     11.44 o 
  12   0   8       15.53       27.56     12.20 o 
  14   0   8       62.25       43.51     15.10 o 
  16   0   8     1005.66      938.23     51.99 o 
  18   0   8       87.47       56.48     17.49 o 
  20   0   8       98.87       82.25     21.84 o 
  22   0   8      307.01      348.65     38.82 o 
 -31   1   8       18.16       16.82     10.90 o 
 -29   1   8      190.85      177.14     20.69 o 
 -27   1   8       58.55      100.39     15.96 o 
 -25   1   8     1340.76     1100.23     41.87 o 
 -23   1   8     1352.34     1264.25     52.30 o 
 -21   1   8     1133.05     1115.21     30.09 o 
 -19   1   8        6.95        4.32      4.69 o 
 -17   1   8      272.85      250.53     12.60 o 
 -15   1   8     2221.15     2227.21     64.56 o 
 -13   1   8       58.94       17.65      3.17 o 
 -11   1   8     2794.21     3503.10     53.61 o 
  -9   1   8        2.35       23.93      3.99 o 
  -7   1   8     2464.45     2681.93     42.24 o 
  -5   1   8     4153.00     4202.98     62.42 o 
  -3   1   8     6604.27     6688.22    110.21 o 
  -1   1   8       34.11       14.67      6.65 o 
   1   1   8      524.42      435.02     17.94 o 
   3   1   8      894.72      801.80     27.04 o 
   5   1   8     1076.81      856.80     61.83 o 
   7   1   8      145.33      139.55     13.49 o 
   9   1   8        1.91        4.71      7.64 o 
  11   1   8       50.48       25.91      5.90 o 
  13   1   8      691.66      757.52     24.10 o 
  15   1   8        9.13        8.76      7.80 o 
  17   1   8      308.55      302.23     23.68 o 
  19   1   8      404.25      433.07     36.61 o 
  21   1   8       70.95       56.41     13.42 o 
  23   1   8       26.07       17.13     11.56 o 
 -30   2   8        4.74       -1.46      9.17 o 
 -28   2   8        0.11       -0.29      8.20 o 
 -26   2   8       65.88       66.70     12.68 o 
 -24   2   8      352.05      381.20     18.67 o 
 -22   2   8        8.59        0.03      5.13 o 
 -20   2   8        2.20        3.78      4.93 o 
 -18   2   8      613.91      653.88     21.42 o 
 -16   2   8       23.15       23.38      8.10 o 
 -14   2   8      517.91      573.77     18.66 o 
 -12   2   8       20.33       10.87      5.41 o 
 -10   2   8     2638.64     2938.78     46.27 o 
  -8   2   8      385.52      442.36     12.39 o 
  -6   2   8     2408.45     2538.80     40.91 o 
  -4   2   8     1040.01     1219.55     22.92 o 
  -2   2   8     1515.01     1485.85     30.20 o 
   0   2   8     3430.80     3355.01     59.10 o 
   2   2   8      777.49      928.30     57.93 o 
   4   2   8      639.08      778.05     27.63 o 
   6   2   8      188.70      166.30     14.36 o 
   8   2   8        0.04        2.25      5.38 o 
  10   2   8       55.11       46.04      9.50 o 
  12   2   8     2830.52     2699.06     73.91 o 
  14   2   8     3149.98     3113.74     82.89 o 
  16   2   8       26.58       14.89      6.44 o 
  18   2   8       24.64       36.16     11.61 o 
  20   2   8       52.23       70.88     41.04 o 
  22   2   8       10.50       22.44     15.48 o 
 -29   3   8        0.28       -1.59     20.73 o 
 -27   3   8      121.90      139.61     14.48 o 
 -25   3   8       16.27       12.83      7.07 o 
 -23   3   8       40.93       35.52      8.61 o 
 -21   3   8      229.33      236.75     17.65 o 
 -19   3   8      173.47      247.71     26.29 o 
 -17   3   8     1513.37     1685.33     48.98 o 
 -15   3   8      648.54      540.07     19.47 o 
 -13   3   8        6.29       -2.51      5.52 o 
 -11   3   8      108.27       75.84      8.09 o 
  -9   3   8      439.92      478.39     16.49 o 
  -7   3   8     2703.05     2497.26     41.41 o 
  -5   3   8      271.04      163.38      7.71 o 
  -3   3   8     1561.60     1801.15     36.02 o 
  -1   3   8    12402.98    13478.46    213.87 o 
   1   3   8        3.04        9.83      5.71 o 
   3   3   8     1390.89     1190.24     36.59 o 
   5   3   8      247.76      258.60     17.45 o 
   7   3   8      744.68      664.43     63.38 o 
   9   3   8      215.51      224.39     17.77 o 
  11   3   8     4587.15     4713.23    110.61 o 
  13   3   8       39.60       45.26      8.55 o 
  15   3   8      241.16      221.75     16.35 o 
  17   3   8      153.40      139.63     13.88 o 
  19   3   8       11.60        5.95      7.15 o 
  21   3   8       31.32       42.94     20.01 o 
 -28   4   8       26.82       44.48     16.96 o 
 -26   4   8        8.56        6.26     15.18 o 
 -24   4   8       13.54        8.92      7.58 o 
 -22   4   8       93.85      110.50     17.23 o 
 -20   4   8      541.08      503.41     21.09 o 
 -18   4   8        0.24       -3.50      5.04 o 
 -16   4   8     1335.65     1151.51     32.06 o 
 -14   4   8     1993.07     2117.22     47.35 o 
 -12   4   8      382.98      486.78     26.96 o 
 -10   4   8      418.47      343.59     14.89 o 
  -8   4   8        2.82        5.66      4.33 o 
  -6   4   8      129.20      144.40      8.76 o 
  -4   4   8        0.05        4.73      6.38 o 
  -2   4   8     1157.20     1173.83     35.38 o 
   0   4   8      305.21      246.62     25.26 o 
   2   4   8      307.48      309.11     20.40 o 
   4   4   8      296.12      218.66     16.71 o 
   6   4   8       85.67      112.03     14.46 o 
   8   4   8       72.83       59.98     11.13 o 
  10   4   8        1.59       -0.51      6.27 o 
  12   4   8      262.42      238.20     16.64 o 
  14   4   8        7.45       18.90      7.48 o 
  16   4   8       90.46      120.79     13.49 o 
  18   4   8        0.80       10.61      7.75 o 
  20   4   8       22.48       28.84      9.87 o 
 -25   5   8        1.71        7.90      7.53 o 
 -23   5   8      298.92      309.67     20.32 o 
 -21   5   8       10.12       32.26     10.47 o 
 -19   5   8      298.03      269.10     17.80 o 
 -17   5   8      585.94      534.92     21.75 o 
 -15   5   8      726.13      768.18     37.99 o 
 -13   5   8      300.41      236.54     15.39 o 
 -11   5   8      684.87      501.36     31.20 o 
  -9   5   8     3138.99     3235.01    108.01 o 
  -7   5   8       52.52       54.66      9.10 o 
  -5   5   8      450.12      529.90     35.67 o 
  -3   5   8      137.01      124.00     12.30 o 
  -1   5   8      591.80      508.13     33.16 o 
   1   5   8        2.07        9.12     24.66 o 
   3   5   8     2916.55     2690.17     69.51 o 
   5   5   8       49.94       88.97     17.96 o 
   7   5   8      178.57      174.14     22.53 o 
   9   5   8       57.03       55.59     11.46 o 
  11   5   8       30.73       58.30     11.52 o 
  13   5   8        6.72       12.29      7.11 o 
  15   5   8        5.13        2.10     10.27 o 
  17   5   8       15.81       18.86      9.11 o 
 -24   6   8        2.72        5.05      8.44 o 
 -22   6   8       14.32       14.04      8.08 o 
 -20   6   8       16.38       29.33     11.05 o 
 -18   6   8        5.63       13.62     12.02 o 
 -16   6   8        9.14        6.80      6.66 o 
 -14   6   8       64.31       53.71      9.82 o 
 -12   6   8      204.84      236.86     27.05 o 
 -10   6   8      173.69      172.69     17.83 o 
  -8   6   8       43.63       29.69     13.05 o 
  -6   6   8        0.19       -9.21      7.17 o 
  -4   6   8       43.87       51.70     14.85 o 
  -2   6   8      412.48      402.11     32.68 o 
   0   6   8      120.62      118.17     17.36 o 
   2   6   8       72.46      107.41     13.86 o 
   4   6   8      533.10      456.36     24.13 o 
   6   6   8        9.32        6.66      8.35 o 
   8   6   8        8.99       24.78      9.03 o 
  10   6   8        6.12       10.60      8.34 o 
  12   6   8       64.11       80.34     11.49 o 
  14   6   8       83.89       78.30     15.74 o 
 -19   7   8        8.15       -1.90      7.45 o 
 -17   7   8      121.89      114.44     16.56 o 
 -15   7   8       13.62       12.28     14.67 o 
 -13   7   8        5.30        4.52     10.83 o 
 -11   7   8        0.26       -2.30     11.60 o 
  -9   7   8       41.91       35.83     16.12 o 
  -7   7   8       37.46       40.78     15.61 o 
  -5   7   8      391.21      396.81     37.97 o 
  -3   7   8       74.52       54.94     16.38 o 
  -1   7   8       92.85       62.62     16.72 o 
   1   7   8      249.23      265.62     31.23 o 
   3   7   8       46.00       33.05      9.90 o 
   5   7   8        9.84       16.74      8.83 o 
   7   7   8       20.34       27.05     12.16 o 
   9   7   8       31.44       31.83     10.73 o 
  11   7   8        6.67       14.55     10.31 o 
 -14   8   8        0.70      -12.29     11.52 o 
 -12   8   8       28.21       21.93     14.50 o 
 -10   8   8        4.39       -0.34     12.54 o 
  -8   8   8       39.94       55.20     17.92 o 
  -6   8   8       14.68        3.67     13.14 o 
  -4   8   8       83.68       80.20     22.27 o 
  -2   8   8       90.44       83.53     20.90 o 
   0   8   8      109.51       55.88     17.92 o 
   2   8   8        0.26       -0.34     11.52 o 
   4   8   8        7.73       27.13     16.12 o 
   6   8   8       18.07       15.53     20.90 o 
 -31   1   9       88.51       68.04     14.80 o 
 -29   1   9       49.14       35.01     14.12 o 
 -27   1   9       26.09       18.08      9.55 o 
 -25   1   9      523.14      492.02     26.94 o 
 -23   1   9       59.19       40.76     10.43 o 
 -21   1   9     1129.14     1129.74     40.51 o 
 -19   1   9      838.78      889.32     25.52 o 
 -17   1   9      604.28      537.37     18.37 o 
 -15   1   9      611.41      691.83     22.19 o 
 -13   1   9       99.42      125.50      9.33 o 
 -11   1   9      141.81      137.55      6.90 o 
  -9   1   9     2903.89     3094.50     56.06 o 
  -7   1   9       23.83       17.98      3.38 o 
  -5   1   9     1092.68     1170.61     22.51 o 
  -3   1   9      225.89      311.07     11.09 o 
  -1   1   9     1092.28     1208.58     26.69 o 
   1   1   9     1019.62      895.21     43.81 o 
   3   1   9       35.41       34.45      7.12 o 
   5   1   9       29.90       29.07      7.33 o 
   7   1   9      125.18       98.30     12.19 o 
   9   1   9      350.79      319.08     19.84 o 
  11   1   9      451.94      398.24     16.77 o 
  13   1   9       61.89       61.88     15.31 o 
  15   1   9       25.74       11.59      9.44 o 
  17   1   9      115.05      128.72     17.16 o 
  19   1   9       12.49       14.93     10.30 o 
  21   1   9       57.79       64.70     17.02 o 
 -30   2   9        8.90       18.85     12.24 o 
 -28   2   9       50.68      105.46     16.38 o 
 -26   2   9      393.33      373.04     26.91 o 
 -24   2   9       14.63       15.03      9.32 o 
 -22   2   9     1193.70     1200.32     33.38 o 
 -20   2   9      585.64      467.27     18.73 o 
 -18   2   9       80.21       21.39      6.05 o 
 -16   2   9       20.51        4.09      4.37 o 
 -14   2   9       21.62       63.30      8.00 o 
 -12   2   9      144.82      135.49      9.85 o 
 -10   2   9        3.20        5.69      3.06 o 
  -8   2   9      756.22      753.51     16.97 o 
  -6   2   9      435.01      448.85     12.32 o 
  -4   2   9      615.32      667.73     15.66 o 
  -2   2   9       76.18       53.61      6.38 o 
   0   2   9     2751.28     3196.33     57.53 o 
   2   2   9       11.82       36.39      7.84 o 
   4   2   9     1378.26     1148.53     43.65 o 
   6   2   9        9.79        9.63      7.59 o 
   8   2   9      184.92      170.15     24.57 o 
  10   2   9       62.77       47.05     16.13 o 
  12   2   9      450.56      399.47     23.64 o 
  14   2   9      190.17      181.88     14.68 o 
  16   2   9      220.62      210.56     20.92 o 
  18   2   9       57.19       43.83     12.34 o 
  20   2   9        0.01        3.92      9.73 o 
 -29   3   9        0.01       -3.32      9.88 o 
 -27   3   9        0.18       17.07      9.23 o 
 -25   3   9       33.90       18.95      7.70 o 
 -23   3   9        0.25        8.32      6.11 o 
 -21   3   9      493.89      635.13     23.59 o 
 -19   3   9      720.02      617.63     31.42 o 
 -17   3   9      376.87      475.15     18.79 o 
 -15   3   9      440.43      382.44     35.04 o 
 -13   3   9      899.54      842.69     27.05 o 
 -11   3   9      355.34      320.17     14.00 o 
  -9   3   9     1234.98     1207.50     29.95 o 
  -7   3   9      922.20      928.93     20.14 o 
  -5   3   9      367.61      480.76     15.10 o 
  -3   3   9      278.67      166.81      8.85 o 
   1   3   9     1099.22     1202.06     53.67 o 
   3   3   9       19.32        8.59      6.06 o 
   5   3   9      131.25      161.48     20.61 o 
   7   3   9       15.26        7.13      5.88 o 
   9   3   9        0.13       19.60     16.51 o 
  11   3   9      648.97      647.36     29.96 o 
  13   3   9      897.76      839.43     28.34 o 
  15   3   9      209.77      206.13     16.20 o 
  17   3   9       81.55       82.93     11.49 o 
  19   3   9       23.66       33.75     12.20 o 
 -28   4   9      263.32      265.57     20.36 o 
 -26   4   9       45.07       35.48      9.63 o 
 -24   4   9       60.40       55.98     10.37 o 
 -22   4   9     1057.30     1062.17     45.27 o 
 -20   4   9      200.65      173.91     14.95 o 
 -18   4   9       17.61       53.12     10.63 o 
 -16   4   9      101.90       68.45      9.41 o 
 -14   4   9        3.04        6.47      5.36 o 
 -12   4   9     1086.92     1127.62     30.81 o 
 -10   4   9     2572.28     2331.42     50.14 o 
  -8   4   9        8.03        8.58      4.75 o 
  -6   4   9        0.19        5.55      3.82 o 
  -4   4   9      144.25       85.64     18.26 o 
  -2   4   9       94.50      190.94     14.90 o 
   2   4   9     4720.22     4104.96     95.20 o 
   4   4   9      637.28      696.50     28.47 o 
   6   4   9      276.48      222.26     18.36 o 
   8   4   9      129.20      103.39     18.47 o 
  10   4   9      299.03      309.73     22.53 o 
  12   4   9        0.39       -2.20      7.17 o 
  14   4   9      304.26      243.40     17.93 o 
  16   4   9      154.16      221.66     17.81 o 
  18   4   9        8.01       21.72      9.05 o 
 -25   5   9        0.06        3.03     12.17 o 
 -23   5   9       41.60       31.14      9.20 o 
 -21   5   9      186.06      151.68     19.94 o 
 -19   5   9        5.14       -4.65      8.15 o 
 -17   5   9       24.05       32.87      7.97 o 
 -15   5   9       57.87       68.79      9.97 o 
 -13   5   9      841.69      755.20     25.68 o 
 -11   5   9      142.96      113.21     11.42 o 
  -9   5   9      804.13      941.51     49.77 o 
  -7   5   9       27.06       48.54     15.44 o 
  -5   5   9       57.81       67.57     16.21 o 
  -3   5   9       92.92      143.40     29.09 o 
  -1   5   9      999.58     1299.16     43.54 o 
   1   5   9     1509.79     1818.73     77.38 o 
   3   5   9       22.46       42.02     10.03 o 
   5   5   9       76.24       59.41     16.42 o 
   7   5   9       33.75       50.07     10.74 o 
   9   5   9       63.76       91.59     14.21 o 
  11   5   9        8.47       21.06      9.94 o 
  13   5   9       60.46       85.88     13.16 o 
  15   5   9       88.96       92.21     13.13 o 
 -22   6   9      125.46       79.23     12.16 o 
 -20   6   9       20.19       17.77      8.19 o 
 -18   6   9       52.16      110.13     13.16 o 
 -16   6   9        0.00       -5.98      5.48 o 
 -14   6   9       41.29       58.68     11.88 o 
 -12   6   9      276.61      363.83     22.45 o 
 -10   6   9        0.03        4.10     11.09 o 
  -8   6   9      550.74      483.05     37.89 o 
  -6   6   9       52.49       81.99     18.68 o 
  -4   6   9      198.89      243.09     29.78 o 
  -2   6   9        0.33       -9.90      7.76 o 
   0   6   9      656.53      434.64     34.18 o 
   2   6   9       47.77       57.20     12.46 o 
   4   6   9       18.89       59.73     11.82 o 
   6   6   9      219.77      201.37     19.58 o 
   8   6   9        4.13       14.12      8.87 o 
  10   6   9        2.15       -3.86      8.47 o 
  12   6   9       42.79       46.16     13.78 o 
  14   6   9        3.68       12.33      8.57 o 
 -19   7   9       30.25       33.46     10.25 o 
 -17   7   9       27.39       68.53     14.37 o 
 -15   7   9        1.22        6.39      8.43 o 
 -13   7   9      158.96      158.02     27.30 o 
 -11   7   9        7.67       17.15     12.80 o 
  -9   7   9        0.09        7.08     11.86 o 
  -7   7   9        2.18      -13.44      8.96 o 
  -5   7   9       42.33       54.86     17.66 o 
  -3   7   9       68.68       53.84     16.38 o 
  -1   7   9       52.18       67.23     19.20 o 
   1   7   9       21.74       -1.37     11.01 o 
   3   7   9        1.92       10.77      8.19 o 
   5   7   9        0.53        0.27     13.18 o 
   7   7   9        0.13        4.47      8.93 o 
   9   7   9       36.41       32.27     11.35 o 
 -12   8   9        0.66       11.09     13.14 o 
 -10   8   9        1.61        1.28     13.56 o 
  -8   8   9       47.10       52.30     19.28 o 
  -6   8   9        9.16       -3.41     12.63 o 
  -4   8   9       10.54       24.23     15.87 o 
  -2   8   9        1.14       -9.98     11.86 o 
   0   8   9       26.61       42.83     18.34 o 
   2   8   9       36.01       24.91     15.70 o 
 -30   0  10        7.65       19.20     15.19 o 
 -28   0  10        2.84        9.73     12.54 o 
 -26   0  10      386.97      377.01     37.97 o 
 -24   0  10        9.59       29.95     13.74 o 
 -22   0  10      916.49      994.80     53.87 o 
 -20   0  10        2.59        6.83      8.70 o 
 -18   0  10      334.94      354.91     28.08 o 
 -16   0  10       56.71       50.09      9.56 o 
 -14   0  10     3546.65     3709.39    100.22 o 
 -12   0  10     1489.28     1763.05     44.61 o 
 -10   0  10    11096.63    11187.66    220.73 o 
  -8   0  10      345.31      345.08     19.63 o 
  -4   0  10        1.04       -0.42      3.62 o 
  -2   0  10      772.62      874.00     26.62 o 
   0   0  10       46.93       29.18      9.90 o 
   2   0  10      337.47      377.89     26.46 o 
   4   0  10      171.50      159.73     20.31 o 
   6   0  10     3860.67     3929.29    131.46 o 
   8   0  10      433.75      350.93     28.85 o 
  10   0  10        4.50        8.53     10.49 o 
  12   0  10      117.16      138.99     23.80 o 
  14   0  10        0.00        1.19     10.24 o 
  16   0  10      185.90      207.59     30.20 o 
  18   0  10       83.08      115.43     23.63 o 
  20   0  10       22.02       21.58     16.89 o 
 -31   1  10       18.01       19.18     11.84 o 
 -29   1  10       13.90       18.45     15.02 o 
 -27   1  10        3.04        4.67     12.88 o 
 -25   1  10       49.64       54.43     11.61 o 
 -23   1  10      604.47      502.26     26.55 o 
 -21   1  10       26.26        2.10      7.75 o 
 -19   1  10      704.06      757.42     28.36 o 
 -17   1  10      817.80      811.06     27.28 o 
 -15   1  10     2369.25     2288.65     47.90 o 
 -13   1  10     3891.28     3755.80     58.65 o 
 -11   1  10       59.94       81.19     10.42 o 
  -9   1  10     1087.31     1294.12     28.69 o 
  -7   1  10     1128.80     1089.57     22.08 o 
  -5   1  10     1670.40     1592.01     28.99 o 
  -3   1  10     1528.84     1462.32     31.39 o 
  -1   1  10     1722.42     1669.30     34.85 o 
   1   1  10      590.30      643.02     24.60 o 
   3   1  10     2653.39     2384.84     89.28 o 
   5   1  10      451.70      369.38     41.09 o 
   7   1  10     1266.69     1125.33     49.10 o 
   9   1  10      542.53      509.20     24.97 o 
  11   1  10       50.45       38.21     10.70 o 
  13   1  10      565.14      561.04     28.69 o 
  15   1  10       81.26       56.17     12.59 o 
  17   1  10       45.85       34.74     11.67 o 
  19   1  10      127.47      149.91     19.97 o 
 -30   2  10        0.87        1.87      9.82 o 
 -28   2  10        3.24        6.75      9.94 o 
 -26   2  10       16.20       44.80     11.57 o 
 -24   2  10        1.99        9.95      8.62 o 
 -22   2  10     1015.56     1041.93     31.06 o 
 -20   2  10     2653.07     2449.00     53.72 o 
 -18   2  10      312.47      278.83     20.30 o 
 -16   2  10     1469.20     1297.31     41.94 o 
 -14   2  10        0.17        1.13      4.80 o 
 -12   2  10      417.44      339.78     14.27 o 
 -10   2  10       61.81       60.46      5.34 o 
  -8   2  10      157.21      192.31      8.58 o 
  -6   2  10      226.97      245.36      9.57 o 
  -4   2  10       49.35       47.12      4.94 o 
  -2   2  10     1498.52     1590.02     66.55 o 
   0   2  10     3419.06     3248.81     76.26 o 
   2   2  10      149.03      227.83     16.42 o 
   4   2  10        0.67       13.64      6.54 o 
   6   2  10     1240.39     1083.98     38.26 o 
   8   2  10      493.29      564.72     36.66 o 
  10   2  10      619.06      704.39     47.28 o 
  12   2  10     2295.09     2189.04     51.04 o 
  14   2  10        0.14       -6.41      7.76 o 
  16   2  10       44.77       29.09     11.08 o 
  18   2  10       58.62       67.11     14.84 o 
 -29   3  10       30.70       50.49     13.41 o 
 -27   3  10        1.74       13.80     13.14 o 
 -25   3  10      348.32      380.78     21.16 o 
 -23   3  10      414.98      398.55     32.30 o 
 -21   3  10        0.59       10.38      6.20 o 
 -19   3  10      628.93      627.94     22.79 o 
 -17   3  10      363.86      371.49     22.20 o 
 -15   3  10      868.84     1072.41     30.00 o 
 -13   3  10       54.15       77.79      8.86 o 
 -11   3  10      598.98      734.94     40.92 o 
  -9   3  10       51.05       27.79      5.65 o 
  -7   3  10      248.88      269.91     10.43 o 
  -5   3  10      155.56      169.33      8.59 o 
  -3   3  10      595.02      555.50     22.41 o 
  -1   3  10      243.08      126.38     18.94 o 
   1   3  10      702.75      786.15     28.89 o 
   3   3  10      380.05      302.61     39.00 o 
   5   3  10      353.60      291.72     19.89 o 
   7   3  10      161.91      124.31     32.17 o 
   9   3  10      132.51      134.79     17.28 o 
  11   3  10      155.41      197.50     19.87 o 
  13   3  10     1305.76     1271.80     37.02 o 
  15   3  10        0.26       -1.80      7.46 o 
  17   3  10        5.61       18.25     11.06 o 
 -28   4  10       37.08       40.34     13.17 o 
 -26   4  10       10.62       21.48      8.42 o 
 -24   4  10       15.98        7.08      8.67 o 
 -22   4  10      104.08       61.76     10.24 o 
 -20   4  10       30.85       25.69      7.94 o 
 -18   4  10        1.40       -3.63      5.55 o 
 -16   4  10        3.88       -1.44      8.58 o 
 -14   4  10      225.91      206.94     24.93 o 
 -12   4  10       83.73      130.75     17.10 o 
 -10   4  10     1486.13     1661.11     39.76 o 
  -8   4  10     1152.80     1125.94     29.86 o 
  -6   4  10      167.81      193.18     23.64 o 
  -4   4  10      147.47      154.19     17.24 o 
  -2   4  10       49.71       32.21      8.07 o 
   2   4  10       24.24        7.54      7.18 o 
   4   4  10      110.95      140.69     15.39 o 
   6   4  10      530.90      578.59     27.70 o 
   8   4  10       72.98       82.86     13.06 o 
  10   4  10      118.42      125.89     22.52 o 
  12   4  10       73.59       83.63     14.20 o 
  14   4  10        4.47        0.70      6.96 o 
  16   4  10       10.24        0.33      8.35 o 
 -25   5  10        0.15       11.57      8.26 o 
 -23   5  10        0.77        1.60      7.57 o 
 -21   5  10       11.30       14.57      7.73 o 
 -19   5  10       20.32       16.25      8.80 o 
 -17   5  10        0.00        0.54      6.21 o 
 -15   5  10      108.24      114.40     12.13 o 
 -13   5  10      272.81      309.81     17.91 o 
 -11   5  10     3132.52     2691.28    140.24 o 
  -9   5  10      316.83      409.00     33.96 o 
  -7   5  10       33.41       40.70     14.33 o 
  -5   5  10        2.81        9.73     10.15 o 
  -3   5  10       29.55       28.67     12.37 o 
  -1   5  10      317.56      406.54     21.96 o 
   1   5  10     1524.00     1437.25     67.13 o 
   3   5  10       34.44       43.95     15.10 o 
   5   5  10       14.12       13.68      8.02 o 
   7   5  10       32.31       26.45      9.84 o 
   9   5  10        0.21        8.14      7.65 o 
  11   5  10       55.45       64.04     13.09 o 
  13   5  10       21.79       26.37      9.89 o 
  15   5  10       22.26       15.95      8.87 o 
 -22   6  10       27.11       29.64      9.80 o 
 -20   6  10       10.74       14.98      8.41 o 
 -18   6  10        6.83        8.33      6.92 o 
 -16   6  10       15.64       42.62      8.73 o 
 -14   6  10        3.68        6.05      6.45 o 
 -12   6  10      142.60       98.89     20.14 o 
 -10   6  10      189.80      172.70     26.37 o 
  -8   6  10        0.15       -9.13     10.15 o 
  -6   6  10        8.04        8.19     10.75 o 
  -4   6  10       85.06      118.93     23.29 o 
  -2   6  10        3.83       16.29     12.46 o 
   0   6  10       24.92       25.34     13.65 o 
   2   6  10      995.78      877.47     35.67 o 
   4   6  10      143.01      116.58     15.84 o 
   6   6  10        1.24        3.37      8.35 o 
   8   6  10        0.09        8.22      8.83 o 
  10   6  10        4.93        3.63      9.37 o 
  12   6  10        2.01        4.27     10.45 o 
 -19   7  10        1.02        5.70     17.32 o 
 -17   7  10       62.42       77.16     14.88 o 
 -15   7  10       61.21       70.56     21.07 o 
 -13   7  10       19.45       22.01     14.93 o 
 -11   7  10        6.28      -14.97      9.98 o 
  -9   7  10       13.36       13.82     13.48 o 
  -7   7  10       88.09       70.90     19.11 o 
  -5   7  10       16.68       41.29     15.61 o 
  -3   7  10       62.06       70.81     20.05 o 
  -1   7  10      275.79      302.74     35.07 o 
   1   7  10       14.25       29.18     16.30 o 
   3   7  10       41.48       54.94     18.68 o 
   5   7  10        0.55        6.86      9.32 o 
   7   7  10        2.24       19.04     10.46 o 
 -10   8  10       13.05       15.19     15.87 o 
  -8   8  10        2.17        4.61     13.48 o 
  -6   8  10       16.65       -0.60     12.37 o 
  -4   8  10       10.42       15.10     13.65 o 
  -2   8  10        0.07       24.49     15.19 o 
   0   8  10       11.63       -0.26     12.97 o 
 -31   1  11      116.60      131.30     20.11 o 
 -29   1  11       45.25       73.95     15.71 o 
 -27   1  11       49.35       30.51     11.37 o 
 -25   1  11      190.58      182.07     26.11 o 
 -23   1  11     1800.31     1837.20     84.56 o 
 -21   1  11      234.45      290.30     23.98 o 
 -19   1  11      220.70      226.17     25.17 o 
 -17   1  11     1221.08     1131.33     30.16 o 
 -15   1  11      843.64      864.42     24.63 o 
 -13   1  11      729.08      655.34     20.23 o 
 -11   1  11      208.74      141.35     15.53 o 
  -9   1  11      425.86      379.95     11.90 o 
  -7   1  11      308.91      323.36     10.87 o 
  -5   1  11      142.24      146.73      8.08 o 
  -3   1  11     1389.13     1263.54     25.27 o 
  -1   1  11     1039.09     1179.42     27.84 o 
   1   1  11        4.98        9.55      6.24 o 
   3   1  11      834.66      688.71     28.10 o 
   5   1  11      347.86      348.83     20.79 o 
   7   1  11      439.69      370.58     21.33 o 
   9   1  11        5.87        9.97      8.58 o 
  11   1  11     1225.67     1268.86     45.55 o 
  13   1  11       42.96       42.94     11.74 o 
  15   1  11      226.35      202.52     21.78 o 
  17   1  11        6.80       16.90     18.60 o 
  19   1  11        7.30       14.73     11.68 o 
 -30   2  11       35.52       17.79     12.04 o 
 -28   2  11       98.46      106.00     16.98 o 
 -26   2  11       24.19       28.25     10.62 o 
 -24   2  11      399.80      368.83     51.03 o 
 -22   2  11     1467.79     1498.88     57.81 o 
 -20   2  11      128.81      117.48     11.64 o 
 -18   2  11      483.74      502.45     19.60 o 
 -16   2  11       18.43       -1.45      4.05 o 
 -14   2  11      385.74      288.81     14.53 o 
 -12   2  11       41.86       42.49      6.72 o 
 -10   2  11        9.62       16.96      5.09 o 
  -8   2  11        5.48        4.63      3.29 o 
  -6   2  11       31.64       45.30      5.18 o 
  -4   2  11       24.79       42.06      5.04 o 
  -2   2  11      279.45      291.84     23.89 o 
   0   2  11      250.15      224.45     16.59 o 
   2   2  11        8.75       17.75      7.14 o 
   4   2  11      530.47      556.89     25.65 o 
   6   2  11       41.58       37.16     17.32 o 
   8   2  11       23.71       15.66      8.51 o 
  10   2  11       70.68       68.65     16.13 o 
  12   2  11      776.35      789.58     52.32 o 
  14   2  11      113.39      178.92     19.94 o 
  16   2  11      175.40      259.65     27.90 o 
  18   2  11        2.61        6.66     10.23 o 
 -29   3  11       36.73       39.87     13.22 o 
 -27   3  11        1.79       -1.89      9.71 o 
 -25   3  11      691.21      748.28     93.24 o 
 -23   3  11        0.11        5.87      6.71 o 
 -21   3  11      739.13      624.37     24.89 o 
 -19   3  11      105.38       65.14     11.43 o 
 -17   3  11        1.57        7.33      5.71 o 
 -15   3  11      743.62      651.55     22.76 o 
 -13   3  11      625.32      624.19     22.45 o 
 -11   3  11      743.35      714.35     22.47 o 
  -9   3  11      894.02     1002.76     27.34 o 
  -7   3  11      178.22      215.17      9.64 o 
  -5   3  11        0.51        6.91      5.17 o 
  -3   3  11      234.59      285.68     43.26 o 
  -1   3  11       10.22        6.99      4.61 o 
   1   3  11      800.70      557.18     24.73 o 
   3   3  11      139.35      164.73     22.06 o 
   5   3  11      444.26      387.75     22.08 o 
   7   3  11       77.48       69.07     12.33 o 
   9   3  11        5.17        3.50     11.47 o 
  11   3  11       40.04       32.30     19.79 o 
  13   3  11       59.94       37.56     10.07 o 
  15   3  11       57.59       42.06     13.00 o 
  17   3  11       19.79       25.37     11.65 o 
 -26   4  11      182.47      206.64     18.09 o 
 -24   4  11        2.78       -0.03      6.83 o 
 -22   4  11       42.39       60.52     10.21 o 
 -20   4  11        1.30        7.68      7.46 o 
 -18   4  11       43.12       53.21      9.14 o 
 -16   4  11      139.11      130.03     12.39 o 
 -14   4  11       87.42      101.70     11.41 o 
 -12   4  11      232.73      324.80     16.93 o 
 -10   4  11       83.70      129.62     11.41 o 
  -8   4  11      316.63      239.16     19.37 o 
  -6   4  11      450.55      478.35     33.71 o 
  -4   4  11      258.24      263.38     16.96 o 
  -2   4  11      326.59      368.37     24.02 o 
   0   4  11     6278.84     6377.03    200.46 o 
   2   4  11      165.09      105.44     15.78 o 
   4   4  11       65.93       81.16     12.72 o 
   6   4  11      151.90      186.06     23.34 o 
   8   4  11      261.33      299.70     23.53 o 
  10   4  11       12.80       35.78     11.02 o 
  12   4  11       53.08       39.95     12.75 o 
  14   4  11       17.20       18.56     11.81 o 
 -25   5  11       59.40       74.14     12.14 o 
 -23   5  11       88.90       99.34     13.25 o 
 -21   5  11        0.47        4.39      7.31 o 
 -19   5  11        1.91        9.13      6.77 o 
 -17   5  11      129.30       87.99     11.60 o 
 -15   5  11        0.31       -3.48      6.54 o 
 -13   5  11     1306.45     1270.42     36.04 o 
 -11   5  11     1154.94      981.44     39.06 o 
  -9   5  11        6.85       13.39     11.86 o 
  -7   5  11      340.82      352.85     34.30 o 
  -5   5  11      278.29      314.44     33.11 o 
  -3   5  11     1254.97     1191.66     61.48 o 
  -1   5  11     2002.04     1695.25     51.12 o 
   1   5  11       11.71       -8.45      5.63 o 
   3   5  11        4.05       16.64     10.58 o 
   5   5  11      584.14      464.20     25.30 o 
   7   5  11      187.72      263.87     22.59 o 
   9   5  11       56.04       50.05     12.24 o 
  11   5  11        4.19        4.95      9.93 o 
  13   5  11       62.53       57.42     11.80 o 
 -22   6  11      235.52      296.76     21.72 o 
 -20   6  11       18.48       31.21      9.59 o 
 -18   6  11       11.07       47.46     10.25 o 
 -16   6  11       24.47       29.78      8.50 o 
 -14   6  11      158.42      168.94     27.05 o 
 -12   6  11      148.08      206.39     30.03 o 
 -10   6  11      102.81      159.72     26.62 o 
  -8   6  11        0.32       21.93     12.20 o 
  -6   6  11       89.19      123.71     23.55 o 
  -4   6  11      113.68      163.90     26.79 o 
  -2   6  11      408.23      460.73     37.89 o 
   0   6  11       45.75       49.23     16.30 o 
   2   6  11       33.54       -1.60      7.45 o 
   4   6  11        1.12        3.14      8.07 o 
   6   6  11        0.70        4.24      7.96 o 
   8   6  11       11.09       13.91     10.37 o 
  10   6  11       74.93      113.66     18.90 o 
 -17   7  11       55.38       40.44     18.60 o 
 -15   7  11        0.02       14.16     15.53 o 
 -13   7  11      102.46      144.87     27.81 o 
 -11   7  11       20.52       32.59     16.98 o 
  -9   7  11      188.91      173.12     28.92 o 
  -7   7  11        2.55        6.40     14.33 o 
  -5   7  11       46.85       87.45     21.84 o 
  -3   7  11       10.90       14.42     13.74 o 
  -1   7  11        6.71       46.92     16.89 o 
   1   7  11       24.17       40.52     15.95 o 
   3   7  11       14.08        6.23     13.82 o 
   5   7  11       21.98       31.61     12.24 o 
 -30   0  12       10.27        7.68     12.97 o 
 -28   0  12       89.41       87.45     21.84 o 
 -26   0  12       74.74      109.80     22.44 o 
 -24   0  12       97.47       89.50     20.82 o 
 -22   0  12      123.84       83.78     20.22 o 
 -20   0  12     1295.05     1212.90     60.71 o 
 -18   0  12      162.22       92.66     18.69 o 
 -16   0  12      126.20       97.35     17.66 o 
 -14   0  12      537.59      509.41     20.66 o 
 -12   0  12     1611.36     1842.62     47.96 o 
 -10   0  12       89.19      112.31     11.60 o 
  -8   0  12     1284.25     1331.41     44.93 o 
  -6   0  12     1400.75     1233.13     35.69 o 
  -4   0  12       61.93       66.81      8.70 o 
  -2   0  12     2451.75     2413.98     59.38 o 
   0   0  12       88.27      138.64     20.22 o 
   2   0  12     3398.42     3342.22    116.00 o 
   4   0  12      546.98      615.62     39.09 o 
   6   0  12      197.35      163.65     24.15 o 
   8   0  12      111.55      127.81     22.61 o 
  10   0  12      668.12      660.87     44.98 o 
  12   0  12      940.61      895.55     55.49 o 
  14   0  12      108.51      120.47     25.25 o 
  16   0  12        0.27        6.74     15.02 o 
 -29   1  12        4.09      -10.26      8.32 o 
 -27   1  12       34.89       52.05     16.30 o 
 -25   1  12       17.36        5.24      8.11 o 
 -23   1  12       34.99       31.28     10.58 o 
 -21   1  12       34.63       17.27     14.93 o 
 -19   1  12      126.82      176.19     17.45 o 
 -17   1  12      182.58      214.37     17.55 o 
 -15   1  12      155.51      177.92     17.96 o 
 -13   1  12      357.87      331.47     14.31 o 
 -11   1  12     3035.70     2941.45     98.84 o 
  -9   1  12      180.75      221.36      9.84 o 
  -7   1  12      160.41      169.15      8.96 o 
  -5   1  12      183.90      233.76     13.69 o 
  -3   1  12     1109.97     1038.40     22.70 o 
  -1   1  12      411.76      431.19     45.10 o 
   1   1  12     1682.30     1696.69     49.36 o 
   3   1  12       20.57       19.14      7.64 o 
   5   1  12      656.79      609.38     39.22 o 
   7   1  12      134.35      143.03     28.03 o 
   9   1  12       77.91       80.23     13.99 o 
  11   1  12      779.92      689.40     32.92 o 
  13   1  12      464.18      521.27     57.52 o 
  15   1  12        1.03       11.45     11.03 o 
  17   1  12      129.97      109.91     18.14 o 
 -30   2  12        7.82      -10.32     13.01 o 
 -28   2  12       25.06       40.26     12.65 o 
 -26   2  12       65.54       63.16     14.19 o 
 -24   2  12     1202.50     1147.51     44.73 o 
 -22   2  12     1573.15     1415.60     49.63 o 
 -20   2  12      227.03      281.20     17.67 o 
 -18   2  12       94.05      135.36     12.06 o 
 -16   2  12      215.60      247.25     19.17 o 
 -14   2  12      235.68      216.65     13.55 o 
 -12   2  12       72.52       63.54     10.69 o 
 -10   2  12      226.01      236.23     12.75 o 
  -8   2  12       59.48       76.52      6.65 o 
  -6   2  12        2.20        5.48      3.26 o 
  -4   2  12     1009.88      994.57     26.95 o 
  -2   2  12       46.38       63.18     10.01 o 
   0   2  12      188.36      132.50     14.53 o 
   2   2  12     1972.66     2016.26     56.90 o 
   4   2  12      150.04      128.28     15.27 o 
   6   2  12      136.24      133.20     27.73 o 
   8   2  12      121.85      156.00     18.64 o 
  10   2  12        1.92       -4.02      7.81 o 
  12   2  12      888.77      867.52     38.65 o 
  14   2  12       78.81       73.09     14.64 o 
  16   2  12       36.30       30.35     12.56 o 
 -27   3  12       24.62       26.91     10.82 o 
 -25   3  12      218.31      200.93     22.08 o 
 -23   3  12       71.26       93.94     26.32 o 
 -21   3  12     2575.08     2575.20     68.01 o 
 -19   3  12       35.56       37.45      8.12 o 
 -17   3  12       11.67        3.23      5.47 o 
 -15   3  12      176.04      191.37     14.04 o 
 -13   3  12     1117.95     1148.93     67.82 o 
 -11   3  12        4.54       33.91      6.79 o 
  -9   3  12      201.93      199.01     19.96 o 
  -7   3  12      386.19      302.23     20.08 o 
  -5   3  12      127.21      165.84     15.78 o 
  -3   3  12        0.05        0.24      5.91 o 
  -1   3  12       48.14       23.74      7.68 o 
   1   3  12      107.60      182.84     32.76 o 
   3   3  12      325.46      330.27     43.22 o 
   5   3  12      352.90      421.16     24.24 o 
   7   3  12      386.31      375.79     25.33 o 
   9   3  12        0.32        8.28      8.46 o 
  11   3  12      790.07      751.27     35.39 o 
  13   3  12        1.56        3.99     11.09 o 
  15   3  12       24.57       46.66     22.61 o 
 -26   4  12       17.32       24.47      9.36 o 
 -24   4  12        6.47       16.50     12.67 o 
 -22   4  12       13.84       11.42      7.40 o 
 -20   4  12      217.95      175.85     15.50 o 
 -18   4  12       72.55       83.60     10.91 o 
 -16   4  12       39.47       51.59      8.88 o 
 -14   4  12       10.45       14.87      6.52 o 
 -12   4  12     2473.02     2113.30    105.93 o 
 -10   4  12      494.18      525.27     26.64 o 
  -8   4  12      483.90      550.38     27.00 o 
  -6   4  12      490.71      514.54     36.53 o 
  -4   4  12      199.43      238.83     28.33 o 
  -2   4  12       90.25       90.95     16.04 o 
   2   4  12     2069.68     1866.17     55.93 o 
   4   4  12       18.34       18.58      8.19 o 
   6   4  12       17.23       17.48     24.66 o 
   8   4  12      106.83      112.68     15.87 o 
  10   4  12      380.13      392.39     28.19 o 
  12   4  12       26.43       33.32     12.23 o 
  14   4  12        9.78        3.85     13.17 o 
 -23   5  12      123.69      183.57     17.03 o 
 -21   5  12        0.00       -3.04      6.82 o 
 -19   5  12        8.88       26.13     13.21 o 
 -17   5  12       37.37       50.40      9.87 o 
 -15   5  12        0.09        7.48      5.95 o 
 -13   5  12      640.05      576.48     29.69 o 
 -11   5  12        6.62       23.88      9.50 o 
  -9   5  12       30.75       30.20     14.76 o 
  -7   5  12        3.60       31.57     13.82 o 
  -5   5  12      177.52      183.79     27.39 o 
  -3   5  12       88.71       79.86     19.62 o 
  -1   5  12      378.18      407.90     38.14 o 
   1   5  12        0.56        8.68      7.71 o 
   3   5  12      438.40      453.57     47.36 o 
   5   5  12       14.64        9.68     11.01 o 
   7   5  12       38.99       41.76     11.79 o 
   9   5  12       11.13       31.50     11.54 o 
  11   5  12       46.10       57.61     13.74 o 
 -20   6  12        0.05        7.36      9.46 o 
 -18   6  12       79.76       64.52     11.70 o 
 -16   6  12      153.96      151.33     19.59 o 
 -14   6  12        2.27        4.95     12.88 o 
 -12   6  12       15.92       27.39     14.76 o 
 -10   6  12      125.04      134.81     24.06 o 
  -8   6  12      281.81      266.57     34.22 o 
  -6   6  12      190.81      167.32     27.47 o 
  -4   6  12       15.37       12.46     12.80 o 
  -2   6  12       37.37       49.06     17.92 o 
   0   6  12       44.83       28.50     14.50 o 
   2   6  12      135.72      106.14     23.29 o 
   4   6  12       10.24       13.42      9.58 o 
   6   6  12       57.14       63.33     32.42 o 
   8   6  12      120.28      153.59     19.50 o 
 -15   7  12       18.43       22.18     15.27 o 
 -13   7  12        0.47        4.95     13.74 o 
 -11   7  12      154.69      198.20     32.17 o 
  -9   7  12       10.46       26.28     15.78 o 
  -7   7  12       36.89       38.14     17.83 o 
  -5   7  12        3.87        0.94     11.60 o 
  -3   7  12       24.19       33.10     17.15 o 
  -1   7  12       57.90       31.57     15.02 o 
   1   7  12      204.75      200.60     32.59 o 
   3   7  12       19.81       12.46     16.47 o 
 -29   1  13        3.74        2.45      8.07 o 
 -27   1  13       32.07       44.89     12.83 o 
 -25   1  13        0.16        1.92      7.56 o 
 -23   1  13        1.56        5.69      8.79 o 
 -21   1  13       63.14       57.73     12.26 o 
 -19   1  13      522.24      443.24     23.97 o 
 -17   1  13        8.27       22.60      5.97 o 
 -15   1  13        2.07        2.18      4.42 o 
 -13   1  13      129.16      160.05     17.50 o 
 -11   1  13      401.48      389.73     29.84 o 
  -9   1  13     1933.33     1825.58     34.46 o 
  -7   1  13       36.49       31.86      5.20 o 
  -5   1  13       37.68       44.94      6.36 o 
  -3   1  13      393.31      386.93     19.70 o 
  -1   1  13      167.65      139.23     16.13 o 
   1   1  13        3.15        9.50      6.98 o 
   3   1  13      149.66      164.69     24.66 o 
   5   1  13       30.33       46.17     10.82 o 
   7   1  13       70.44       69.88     12.97 o 
   9   1  13      119.00      133.21     17.85 o 
  11   1  13       47.09       69.40     13.95 o 
  13   1  13      165.09      165.25     20.31 o 
  15   1  13       71.29       64.15     15.19 o 
 -28   2  13       62.04       95.70     25.51 o 
 -26   2  13        0.32       11.11     16.64 o 
 -24   2  13      312.92      299.18     25.16 o 
 -22   2  13      478.66      475.57     27.79 o 
 -20   2  13       19.14       15.99      9.11 o 
 -18   2  13       10.07       16.94      6.18 o 
 -16   2  13      267.40      340.66     35.37 o 
 -14   2  13      142.06      110.03     10.57 o 
 -12   2  13      847.46      755.44     28.77 o 
 -10   2  13      438.89      403.29     27.85 o 
  -8   2  13       18.65       12.21      4.26 o 
  -6   2  13       47.04       80.17     10.25 o 
  -4   2  13     1119.90     1162.87     54.65 o 
  -2   2  13        2.64        2.01      9.81 o 
   0   2  13      769.66      804.52     46.44 o 
   2   2  13       28.80       38.22     10.35 o 
   4   2  13       23.27       16.14      9.15 o 
   6   2  13        0.92        9.66      7.71 o 
   8   2  13       14.43       36.84     10.71 o 
  10   2  13       40.25       58.42     16.72 o 
  12   2  13       59.69       65.16     14.29 o 
  14   2  13      106.33       91.16     16.62 o 
 -27   3  13       77.94       68.97     15.53 o 
 -25   3  13       35.60       52.91     13.74 o 
 -23   3  13        1.75       13.15      9.71 o 
 -21   3  13      303.03      384.67     24.98 o 
 -19   3  13      148.17      216.77     16.25 o 
 -17   3  13       83.25       79.23     10.30 o 
 -15   3  13       15.04       19.46      6.37 o 
 -13   3  13      398.84      394.57     17.56 o 
 -11   3  13      399.15      355.43     21.08 o 
  -9   3  13      573.38      489.78     43.19 o 
  -7   3  13      794.20      813.26     32.08 o 
  -5   3  13      409.65      413.58     52.91 o 
  -3   3  13     1101.51     1049.17     36.27 o 
  -1   3  13       24.01       46.27     10.19 o 
   1   3  13      168.79      126.22     15.15 o 
   3   3  13       11.39       10.72      7.76 o 
   5   3  13        3.99       -2.40      7.14 o 
   7   3  13       66.71       51.56     16.34 o 
   9   3  13        1.50       12.44      9.05 o 
  11   3  13       77.81       94.61     16.37 o 
  13   3  13       63.24       59.54     14.62 o 
 -26   4  13        2.06        3.00     12.07 o 
 -24   4  13       79.82       91.17     15.50 o 
 -22   4  13      227.50      259.45     19.15 o 
 -20   4  13        0.09       13.00      8.72 o 
 -18   4  13       44.85       44.13      8.86 o 
 -16   4  13      126.15      120.29     12.89 o 
 -14   4  13       77.76       67.16      9.82 o 
 -12   4  13      211.96      169.07     20.56 o 
 -10   4  13     3244.26     3343.90     86.75 o 
  -8   4  13        3.52        6.40     10.66 o 
  -6   4  13      155.54      173.46     25.51 o 
  -4   4  13      559.80      547.41     38.58 o 
  -2   4  13      157.66      166.21     16.67 o 
   0   4  13      139.78      134.42     15.57 o 
   2   4  13       28.46       20.09      9.30 o 
   4   4  13       38.14       25.43      9.78 o 
   6   4  13      463.25      596.72     30.23 o 
   8   4  13      127.32      152.79     19.30 o 
  10   4  13        0.85       12.62     14.89 o 
  12   4  13       21.72       34.52     15.83 o 
 -23   5  13       17.29       18.68      8.88 o 
 -21   5  13       21.08       15.92      8.33 o 
 -19   5  13        0.17        0.32      7.29 o 
 -17   5  13        5.20       29.53      8.59 o 
 -15   5  13        0.11       -7.90      6.87 o 
 -13   5  13       26.76       16.08     16.04 o 
 -11   5  13       39.12       40.52     15.87 o 
  -9   5  13       85.23       42.32     16.30 o 
  -7   5  13      127.51      104.43     21.50 o 
  -5   5  13       10.13       -0.09     11.77 o 
  -3   5  13       80.05       85.15     20.56 o 
  -1   5  13        0.28       14.25     13.91 o 
   1   5  13      580.90      428.40     81.67 o 
   3   5  13      147.09      162.58     18.90 o 
   5   5  13        2.52       10.55      8.52 o 
   7   5  13       16.98       41.24     11.21 o 
   9   5  13       11.35      -10.61     20.09 o 
 -20   6  13       40.73       38.15     12.81 o 
 -18   6  13       18.34       53.62     17.23 o 
 -16   6  13        1.38       14.84     10.91 o 
 -14   6  13        4.16       12.80     13.39 o 
 -12   6  13       41.79       57.59     19.79 o 
 -10   6  13      144.34      131.91     26.28 o 
  -8   6  13       46.22       98.71     22.01 o 
  -6   6  13       28.19       37.03     16.64 o 
  -4   6  13       69.50       72.18     19.88 o 
  -2   6  13        8.60       22.18     15.44 o 
   0   6  13      695.47      605.29     45.83 o 
   2   6  13      143.41      118.08     24.23 o 
   4   6  13        0.01       11.78     10.07 o 
   6   6  13       26.50       56.22     14.09 o 
 -13   7  13       45.09       45.22     17.83 o 
 -11   7  13       11.08       16.55     15.53 o 
  -9   7  13        2.57       -1.79     15.36 o 
  -7   7  13        0.32       -1.45     12.63 o 
  -5   7  13        8.43       14.76     15.44 o 
  -3   7  13       10.04        4.01     14.93 o 
  -1   7  13      119.49       84.47     24.23 o 
 -28   0  14       48.30       45.81     19.37 o 
 -26   0  14       11.34        3.33     12.29 o 
 -24   0  14      693.92      529.17     41.14 o 
 -22   0  14     1437.29     1500.84     73.01 o 
 -20   0  14      900.73      951.21     54.63 o 
 -18   0  14      510.40      529.04     37.72 o 
 -16   0  14     2191.53     2252.86     89.21 o 
 -14   0  14       49.77       35.75     11.94 o 
 -12   0  14       82.11       99.72     11.53 o 
 -10   0  14       34.76       40.71      8.36 o 
  -8   0  14        3.29        3.51      4.51 o 
  -6   0  14      622.00      534.91     23.60 o 
  -4   0  14       27.56       40.05      8.13 o 
  -2   0  14      484.61      492.60     34.31 o 
   0   0  14      946.20      866.26     47.72 o 
   2   0  14        7.11        2.05      9.21 o 
   4   0  14      155.39      146.50     23.72 o 
   6   0  14       77.46      118.25     22.95 o 
   8   0  14       42.52       44.02     15.95 o 
  10   0  14        5.81        0.17     14.16 o 
  12   0  14     1174.62     1177.94     67.53 o 
  14   0  14        1.53       15.78     16.98 o 
 -29   1  14       37.26       21.68     12.75 o 
 -27   1  14       83.94      102.29     17.43 o 
 -25   1  14       72.07       71.08     13.96 o 
 -23   1  14       40.34       51.41     15.61 o 
 -21   1  14      792.92      715.67     33.35 o 
 -19   1  14      208.36      172.32     18.18 o 
 -17   1  14      724.57      586.97     27.37 o 
 -15   1  14        1.20        3.27      4.74 o 
 -13   1  14       20.05       23.95      5.87 o 
 -11   1  14      432.56      398.93     19.99 o 
  -9   1  14      264.88      258.63     11.26 o 
  -7   1  14       14.73       19.88      4.84 o 
  -5   1  14      145.96      121.98     24.46 o 
  -3   1  14      140.49      126.53     18.30 o 
  -1   1  14      384.47      428.79     22.36 o 
   1   1  14      369.76      359.53     22.28 o 
   3   1  14      195.96      194.87     19.00 o 
   5   1  14      181.08      197.78     20.13 o 
   7   1  14        1.05        3.72     15.10 o 
   9   1  14      118.30      171.77     20.17 o 
  11   1  14      690.43      733.13     36.21 o 
  13   1  14      132.87      151.86     20.73 o 
 -28   2  14        5.03       14.28      9.50 o 
 -26   2  14        1.78       15.25     10.25 o 
 -24   2  14       24.32       58.49     13.22 o 
 -22   2  14      693.79      681.52     32.85 o 
 -20   2  14      166.48      169.96     18.49 o 
 -18   2  14      147.46      180.92     14.12 o 
 -16   2  14        1.25        1.08      4.31 o 
 -14   2  14     1179.64     1232.41     33.24 o 
 -12   2  14      164.38      155.33     12.27 o 
 -10   2  14      769.67      673.22     22.91 o 
  -8   2  14       16.72       42.70      8.92 o 
  -6   2  14      187.47      185.19     12.84 o 
  -4   2  14     1652.13     1549.16     68.67 o 
  -2   2  14       17.28       30.84      9.04 o 
   0   2  14       43.91       62.48     11.52 o 
   2   2  14      630.00      610.64     29.00 o 
   4   2  14      156.65      149.09     17.89 o 
   6   2  14      172.43      126.21     16.76 o 
   8   2  14       71.84       81.67     14.21 o 
  10   2  14       33.97       33.18     12.12 o 
  12   2  14       19.41        4.42     10.47 o 
 -27   3  14        1.18       15.65     11.07 o 
 -25   3  14       27.34       35.31     12.71 o 
 -23   3  14      624.47      542.74     30.57 o 
 -21   3  14       47.50       35.09      8.70 o 
 -19   3  14      460.32      497.04     21.74 o 
 -17   3  14      147.10      153.40     13.72 o 
 -15   3  14      962.10      898.78     28.41 o 
 -13   3  14       90.32       81.90     10.16 o 
 -11   3  14     2337.44     2248.59     63.40 o 
  -9   3  14        2.83       12.82      7.67 o 
  -7   3  14      613.03      524.64     26.43 o 
  -5   3  14      459.23      541.74     38.40 o 
  -3   3  14      360.29      319.67     21.18 o 
  -1   3  14      119.83      128.16     15.38 o 
   1   3  14       33.67       54.62     14.25 o 
   3   3  14        4.57       21.47     19.02 o 
   5   3  14       67.32       95.08     14.86 o 
   7   3  14        0.50        4.52      8.65 o 
   9   3  14        4.08        6.19      9.80 o 
  11   3  14       15.97       24.32     11.60 o 
 -24   4  14      486.90      558.93     33.17 o 
 -22   4  14        1.53       -4.85      6.84 o 
 -20   4  14       49.47       64.14     10.85 o 
 -18   4  14       78.00       91.71     11.72 o 
 -16   4  14       42.42       69.21     10.75 o 
 -14   4  14      224.93      244.65     21.76 o 
 -12   4  14       47.17       33.31      9.86 o 
 -10   4  14       75.88       65.31     12.38 o 
  -8   4  14        0.40       -7.00     11.26 o 
  -6   4  14        5.58       19.20     13.05 o 
  -4   4  14        0.58        6.74     11.26 o 
  -2   4  14      258.35      179.96     27.73 o 
   0   4  14        0.99       -2.44     14.59 o 
   2   4  14      177.00      174.08     18.64 o 
   4   4  14        0.44        3.42     13.86 o 
   6   4  14       56.21       83.69     21.54 o 
   8   4  14       17.08       27.78     11.47 o 
  10   4  14        0.06      -12.20      9.98 o 
 -21   5  14       13.31       30.36     10.06 o 
 -19   5  14        5.42        5.72      7.90 o 
 -17   5  14      182.23      245.41     23.85 o 
 -15   5  14      198.92      184.83     20.75 o 
 -13   5  14        0.02        8.85      7.93 o 
 -11   5  14       28.78       32.68     13.65 o 
  -9   5  14       10.29       33.27     13.91 o 
  -7   5  14       95.24      120.90     23.46 o 
  -5   5  14        9.37       18.00     12.11 o 
  -3   5  14       44.06       61.94     17.75 o 
  -1   5  14       10.45       32.08     14.93 o 
   1   5  14      244.00      189.85     29.61 o 
   3   5  14        0.02        1.04      9.18 o 
   5   5  14      147.81      158.24     20.06 o 
   7   5  14      181.80      193.41     22.71 o 
 -18   6  14       31.44       31.21     17.40 o 
 -16   6  14       57.78       52.74     14.05 o 
 -14   6  14        0.23        4.27     15.95 o 
 -12   6  14      468.26      423.27     44.20 o 
 -10   6  14       73.68      114.50     24.91 o 
  -8   6  14        0.00        3.41     14.67 o 
  -6   6  14       75.90      107.07     25.34 o 
  -4   6  14        0.80       18.51     13.82 o 
  -2   6  14        8.43       13.14     13.82 o 
   0   6  14      530.09      551.72     45.31 o 
   2   6  14        0.67      -13.91     11.69 o 
 -27   1  15      165.34      145.17     19.46 o 
 -25   1  15       91.45      100.91     16.55 o 
 -23   1  15      243.76      233.47     22.53 o 
 -21   1  15      210.08      177.83     19.34 o 
 -19   1  15      531.36      538.92     27.63 o 
 -17   1  15       47.31       42.96     10.22 o 
 -15   1  15      270.05      231.27     14.51 o 
 -13   1  15       30.48       43.06      7.45 o 
 -11   1  15       21.86       28.47      6.08 o 
  -9   1  15      381.82      377.63     13.79 o 
  -7   1  15      126.27      131.48     12.19 o 
  -5   1  15       14.87       18.16      6.64 o 
  -3   1  15      177.00      225.36     26.24 o 
  -1   1  15       76.60      102.98     31.99 o 
   1   1  15      114.21       76.17     13.16 o 
   3   1  15       46.40       47.95     11.82 o 
   5   1  15        0.03        3.79     12.20 o 
   7   1  15       28.01       33.42     11.84 o 
   9   1  15        4.06       27.18     12.24 o 
  11   1  15       46.83       71.52     16.56 o 
 -26   2  15        0.27        2.20      9.50 o 
 -24   2  15        0.01       -9.06      7.93 o 
 -22   2  15      211.94      197.55     21.36 o 
 -20   2  15      208.90      207.07     20.44 o 
 -18   2  15      140.36      145.33     13.47 o 
 -16   2  15       16.21       14.25      6.19 o 
 -14   2  15       50.68       50.03      8.17 o 
 -12   2  15      415.42      408.32     19.42 o 
 -10   2  15      915.76      876.05     33.65 o 
  -8   2  15      491.39      467.44     23.74 o 
  -6   2  15       12.38       15.97      6.43 o 
  -4   2  15      136.62      158.70     25.00 o 
  -2   2  15       43.24       58.94     11.40 o 
   0   2  15       58.21       81.34     21.07 o 
   2   2  15       23.13       44.94     11.34 o 
   4   2  15      123.80      129.70     16.92 o 
   6   2  15        0.61        9.41      8.84 o 
   8   2  15        5.85       10.64     10.25 o 
  10   2  15       18.76       -0.46     16.51 o 
 -25   3  15       27.64       28.83     11.62 o 
 -23   3  15      269.01      306.92     26.31 o 
 -21   3  15       25.35       43.87     12.24 o 
 -19   3  15        2.58        7.84      6.82 o 
 -17   3  15       46.74       67.77     10.24 o 
 -15   3  15       19.91       33.84     14.06 o 
 -13   3  15       66.23       56.16     11.31 o 
 -11   3  15       45.36       59.35     11.52 o 
  -9   3  15      107.84       92.22     13.74 o 
  -7   3  15       25.41       37.20     14.42 o 
  -5   3  15      126.71      176.78     26.45 o 
  -3   3  15      230.82      228.03     19.40 o 
  -1   3  15      330.69      368.70     25.09 o 
   1   3  15      172.54      159.43     29.01 o 
   3   3  15      269.32      270.18     23.32 o 
   5   3  15      393.90      356.32     48.30 o 
   7   3  15      147.50      170.58     20.62 o 
   9   3  15        0.46       13.34     10.64 o 
 -24   4  15      277.92      354.37     35.15 o 
 -22   4  15        4.43       20.47      9.16 o 
 -20   4  15      101.27      106.39     13.33 o 
 -18   4  15       31.14       21.49      8.40 o 
 -16   4  15        1.08       11.10      8.53 o 
 -14   4  15        0.00       -5.02      7.12 o 
 -12   4  15        1.46       14.87      9.22 o 
 -10   4  15       52.06       47.99     11.46 o 
  -8   4  15        2.26        5.80     12.03 o 
  -6   4  15       36.46       33.87     14.33 o 
  -4   4  15      324.81      289.87     33.79 o 
  -2   4  15        4.53       14.25     12.29 o 
   0   4  15        4.32        8.66      8.01 o 
   2   4  15       12.66       11.59      9.77 o 
   4   4  15       87.11       45.10     11.76 o 
   6   4  15        2.05        3.85      8.83 o 
 -21   5  15       41.10       28.47     13.39 o 
 -19   5  15        0.05        3.94      9.97 o 
 -17   5  15       55.41       78.40     15.79 o 
 -15   5  15       19.26        7.21      9.59 o 
 -13   5  15        2.64       16.23      9.75 o 
 -11   5  15        0.20       -4.52     11.52 o 
  -9   5  15        3.55       22.35     13.48 o 
  -7   5  15      150.76      211.68     31.91 o 
  -5   5  15      120.12      131.82     25.08 o 
  -3   5  15       36.64       39.33     16.72 o 
  -1   5  15      110.10       92.83     22.52 o 
   1   5  15       25.46       18.00     15.44 o 
   3   5  15       25.84       23.47     10.80 o 
 -14   6  15       50.77       43.51     20.31 o 
 -12   6  15       60.41       71.15     22.35 o 
 -10   6  15        2.29        5.55     14.08 o 
  -8   6  15       24.61       25.25     16.12 o 
  -6   6  15       19.12       34.81     18.94 o 
  -4   6  15        8.99       15.36     16.29 o 
  -2   6  15      276.40      364.26     42.83 o 
 -26   0  16       74.62      193.41     30.63 o 
 -24   0  16       25.72       52.90     17.06 o 
 -22   0  16        0.98        4.01     11.43 o 
 -20   0  16        3.55        2.39      9.98 o 
 -18   0  16        0.90       14.25     11.09 o 
 -16   0  16     1134.32     1089.74     56.09 o 
 -14   0  16       69.38       64.76     15.53 o 
 -12   0  16       87.93       68.60     16.13 o 
 -10   0  16      278.20      289.39     29.05 o 
  -8   0  16      215.21      270.08     23.29 o 
  -6   0  16      830.02      824.18     31.04 o 
  -4   0  16      157.87      204.43     26.11 o 
  -2   0  16        6.95       12.29     11.18 o 
   0   0  16       18.27       23.03     13.14 o 
   2   0  16        0.82       -5.63     11.69 o 
   4   0  16      197.01      214.33     30.63 o 
   6   0  16      151.80      104.43     23.72 o 
   8   0  16       47.22       75.85     22.27 o 
  10   0  16     1295.52     1353.94     76.92 o 
 -27   1  16      108.75      123.09     18.94 o 
 -25   1  16      143.09      130.34     18.63 o 
 -23   1  16      133.28      119.02     16.97 o 
 -21   1  16       49.48       53.91     28.41 o 
 -19   1  16      334.33      319.36     35.33 o 
 -17   1  16       25.67       27.01      9.77 o 
 -15   1  16      124.68      107.35     14.11 o 
 -13   1  16      198.76      209.45     13.98 o 
 -11   1  16      122.01      135.94     11.81 o 
  -9   1  16      158.13      165.53     16.20 o 
  -7   1  16      251.77      211.66     23.70 o 
  -5   1  16        6.47        8.27      7.25 o 
  -3   1  16      375.82      353.00     33.49 o 
  -1   1  16       11.08       10.88      8.47 o 
   1   1  16       25.25       22.97      9.47 o 
   3   1  16       41.89       59.00     12.59 o 
   5   1  16       54.79       61.56     14.85 o 
   7   1  16        3.63        0.54      9.35 o 
   9   1  16       86.02       97.53     25.25 o 
 -26   2  16        2.26        1.56      8.98 o 
 -24   2  16       55.05       39.68     12.69 o 
 -22   2  16      127.67      110.02     16.59 o 
 -20   2  16      125.09      139.78     36.69 o 
 -18   2  16      276.75      343.50     24.72 o 
 -16   2  16       59.30       26.78     17.12 o 
 -14   2  16      949.23      900.29     28.32 o 
 -12   2  16      548.27      614.46     50.99 o 
 -10   2  16      519.34      496.63     25.07 o 
  -8   2  16      111.05      122.00     35.96 o 
  -6   2  16      403.96      484.96     36.35 o 
  -4   2  16      211.14      229.52     29.61 o 
  -2   2  16      297.69      259.31     21.72 o 
   0   2  16      238.34      259.51     23.08 o 
   2   2  16        0.55        0.55      8.25 o 
   4   2  16       37.45       51.38     12.35 o 
   6   2  16      106.82      117.22     18.18 o 
   8   2  16       85.67       88.37     17.79 o 
 -25   3  16       54.97       57.85     14.59 o 
 -23   3  16       19.68       20.12     13.35 o 
 -21   3  16       59.20       69.09     13.90 o 
 -19   3  16        5.23       15.71      7.72 o 
 -17   3  16      122.70      163.24     14.63 o 
 -15   3  16       75.90       75.53     13.00 o 
 -13   3  16      398.58      411.32     24.82 o 
 -11   3  16       11.17        6.56      8.47 o 
  -9   3  16     1077.19     1038.12     42.05 o 
  -7   3  16       86.78      132.93     24.32 o 
  -5   3  16       27.37       31.48     13.48 o 
  -3   3  16      134.95      159.38     26.53 o 
  -1   3  16       13.88       23.38      9.27 o 
   1   3  16       15.88       40.70     11.09 o 
   3   3  16        6.77       -4.05      8.28 o 
   5   3  16       27.71       44.32     12.56 o 
   7   3  16       84.41      101.80     18.90 o 
 -22   4  16      114.87      155.32     16.30 o 
 -20   4  16       78.73      126.12     14.41 o 
 -18   4  16        8.88        7.62      8.93 o 
 -16   4  16        8.18       22.44      9.65 o 
 -14   4  16      120.42      111.52     16.28 o 
 -12   4  16        2.29       -9.25      6.17 o 
 -10   4  16        1.38       -4.78      9.90 o 
  -8   4  16      126.11      115.95     22.61 o 
  -6   4  16        8.31       -5.29     11.18 o 
  -4   4  16      155.80      122.01     23.80 o 
  -2   4  16       17.67       35.58     16.12 o 
   0   4  16       55.98       38.73     16.98 o 
   2   4  16        3.91       -6.44      8.45 o 
   4   4  16        5.48       12.22     10.86 o 
 -17   5  16      178.34      226.28     24.64 o 
 -15   5  16        5.07       25.06     13.61 o 
 -13   5  16       57.39       48.72     20.13 o 
 -11   5  16        5.79       -2.39     14.42 o 
  -9   5  16        0.18      -11.26     12.71 o 
  -7   5  16       27.21       37.45     18.26 o 
  -5   5  16       30.46       40.27     17.75 o 
  -3   5  16        1.37       22.69     16.29 o 
  -1   5  16       86.06      120.72     26.79 o 
   1   5  16        5.50        1.37     14.93 o 
 -25   1  17        1.45       -0.42     10.07 o 
 -23   1  17       88.43       98.44     16.50 o 
 -21   1  17       78.30       88.12     31.18 o 
 -19   1  17       59.05       66.18     12.55 o 
 -17   1  17      148.79      155.38     17.65 o 
 -15   1  17      115.66      150.16     16.76 o 
 -13   1  17       22.85       23.45      8.60 o 
 -11   1  17      804.51      723.76     30.44 o 
  -9   1  17       56.31       51.69     10.44 o 
  -7   1  17       62.59       77.60     11.96 o 
  -5   1  17      435.12      436.20     24.21 o 
  -3   1  17       25.69        7.76      8.68 o 
  -1   1  17      292.28      318.17     24.25 o 
   1   1  17      418.03      458.26     43.61 o 
   3   1  17      157.17      204.02     22.01 o 
   5   1  17      154.11      176.09     21.63 o 
   7   1  17        0.71        5.59     11.37 o 
 -24   2  17        5.55        8.90     10.92 o 
 -22   2  17       53.87       63.69     18.17 o 
 -20   2  17       42.74       51.53     20.01 o 
 -18   2  17        8.80        5.21      9.85 o 
 -16   2  17      212.49      240.37     22.18 o 
 -14   2  17      156.15      152.39     16.92 o 
 -12   2  17       48.48       41.52     10.56 o 
 -10   2  17      561.91      578.55     27.97 o 
  -8   2  17      247.73      248.53     20.87 o 
  -6   2  17        4.99       13.82     12.03 o 
  -4   2  17       50.96       53.63     10.94 o 
  -2   2  17       31.19       17.37     16.08 o 
   0   2  17      291.86      282.58     24.24 o 
   2   2  17       94.86       94.54     16.10 o 
   4   2  17        9.47        6.06     10.31 o 
   6   2  17        6.54       17.09     12.71 o 
 -23   3  17       51.75      108.44     17.92 o 
 -21   3  17      215.05      209.65     22.59 o 
 -19   3  17       97.50      128.66     17.04 o 
 -17   3  17       93.57      121.59     16.61 o 
 -15   3  17      121.08      110.84     15.77 o 
 -13   3  17       63.55       59.50     12.75 o 
 -11   3  17       19.74       35.41     11.86 o 
  -9   3  17       35.66       53.07     16.64 o 
  -7   3  17       90.80       86.00     19.88 o 
  -5   3  17       96.94       60.66     18.51 o 
  -3   3  17      146.46      143.51     27.22 o 
  -1   3  17      246.98      270.42     23.62 o 
   1   3  17       62.85       48.57     22.82 o 
   3   3  17      113.25       96.58     16.51 o 
 -20   4  17        2.39       15.61     14.12 o 
 -18   4  17       20.97       37.27     12.24 o 
 -16   4  17      102.47       77.68     14.56 o 
 -14   4  17      203.84      227.15     22.28 o 
 -12   4  17        5.50        2.21      9.56 o 
 -10   4  17       21.63       33.02     14.67 o 
  -8   4  17       63.46       76.96     20.90 o 
  -6   4  17       75.91       69.02     21.16 o 
  -4   4  17       23.29       17.57     15.19 o 
  -2   4  17      149.85      134.55     27.99 o 
   0   4  17        0.10        8.70     16.21 o 
 -13   5  17       58.99       59.47     20.65 o 
 -11   5  17        0.79        0.26     14.59 o 
  -9   5  17       13.63       -1.28     15.44 o 
  -7   5  17       28.02       46.41     19.03 o 
  -5   5  17       62.30       47.61     21.07 o 
 -24   0  18      210.53      190.87     30.29 o 
 -22   0  18      469.97      462.61     44.20 o 
 -20   0  18      714.67      702.76     47.62 o 
 -18   0  18        3.24       17.92     13.91 o 
 -16   0  18      330.28      345.50     34.81 o 
 -14   0  18      191.67      220.48     27.82 o 
 -12   0  18      343.15      334.67     31.32 o 
  -8   0  18     1033.24     1041.82     54.89 o 
  -6   0  18      382.56      364.29     34.73 o 
  -4   0  18       99.77      133.87     24.40 o 
  -2   0  18      169.44      146.92     25.08 o 
   0   0  18      185.33      243.34     33.02 o 
   2   0  18        0.39      -18.30     12.20 o 
   4   0  18      190.29      225.34     34.47 o 
 -23   1  18        0.07        1.99      9.26 o 
 -21   1  18      408.77      378.27     28.21 o 
 -19   1  18      128.80      183.95     19.96 o 
 -17   1  18       73.96       57.81     13.23 o 
 -15   1  18       61.07       62.14     19.75 o 
 -13   1  18       44.94       34.13     14.08 o 
 -11   1  18      115.85      119.43     14.89 o 
  -9   1  18      170.80      148.95     16.40 o 
  -7   1  18      253.73      278.42     31.31 o 
  -5   1  18       39.38       47.58     15.10 o 
  -3   1  18        3.32       13.52      9.29 o 
  -1   1  18        4.83       17.08      9.22 o 
   1   1  18        0.70        2.85     12.88 o 
   3   1  18        0.22        5.05     10.23 o 
 -22   2  18       19.37       13.86     11.27 o 
 -20   2  18       33.70       29.10     11.30 o 
 -18   2  18      125.62      170.86     19.82 o 
 -16   2  18        3.64        1.54     11.18 o 
 -14   2  18      104.92      106.38     29.82 o 
 -12   2  18       95.55       96.54     27.00 o 
 -10   2  18      511.28      510.65     27.00 o 
  -8   2  18      136.17      166.29     26.45 o 
  -6   2  18       29.24       32.08     15.70 o 
  -4   2  18       24.81       43.77     17.06 o 
  -2   2  18      117.83      114.22     16.77 o 
   0   2  18       35.18       65.05     14.73 o 
   2   2  18       27.48       23.31     12.51 o 
 -19   3  18        8.02      -15.61     10.41 o 
 -17   3  18       50.02       73.54     13.51 o 
 -15   3  18       67.21       66.08     13.42 o 
 -13   3  18       18.40       20.88     19.15 o 
 -11   3  18      187.40      152.87     18.22 o 
  -9   3  18       53.99       67.74     17.92 o 
  -7   3  18        0.61       -3.84     12.97 o 
  -5   3  18       86.90       80.63     22.18 o 
  -3   3  18       73.87       84.63     21.76 o 
  -1   3  18        1.65       26.96     15.53 o 
   1   3  18       56.85      102.51     23.85 o 
 -16   4  18       11.80        5.58     10.43 o 
 -14   4  18        2.23        2.75      9.15 o 
 -12   4  18       39.26       53.07     19.96 o 
 -10   4  18       71.65       55.97     19.88 o 
  -8   4  18        2.50       -1.79     12.88 o 
  -6   4  18       71.34       97.18     24.57 o 
  -4   4  18        3.10        4.52     14.50 o 
 -21   1  19       19.38       33.30     16.12 o 
 -19   1  19       34.67       52.84     12.91 o 
 -17   1  19       87.78       88.47     14.74 o 
 -15   1  19      222.55      230.46     30.38 o 
 -13   1  19        1.48       25.59     11.86 o 
 -11   1  19      302.70      347.83     24.01 o 
  -9   1  19      809.75      863.69     50.96 o 
  -7   1  19       10.11       32.59     14.67 o 
  -5   1  19       18.92       28.76     10.68 o 
  -3   1  19      107.59      149.15     27.60 o 
  -1   1  19        0.60       11.23     10.69 o 
 -20   2  19        4.98        6.85     11.26 o 
 -18   2  19      133.48      130.45     25.60 o 
 -16   2  19        0.16        8.70     12.37 o 
 -14   2  19        9.54       20.30     12.37 o 
 -12   2  19       97.56       72.53     16.77 o 
 -10   2  19      134.54      154.39     18.50 o 
  -8   2  19       18.34       32.42     14.16 o 
  -6   2  19       40.63       30.88     17.40 o 
  -4   2  19       33.91       33.44     18.43 o 
  -2   2  19       71.59       86.41     28.92 o 
 -15   3  19        0.65        3.53      9.10 o 
 -13   3  19        2.11        6.15      9.50 o 
 -11   3  19      140.36      195.30     29.78 o 
  -9   3  19        0.06        8.70     13.82 o 
  -7   3  19        0.19      -11.43     13.56 o 
  -5   3  19       80.99       68.60     20.99 o 
 -18   0  20       36.67       71.84     19.37 o 
 -16   0  20        5.94       12.11     13.99 o 
  -6   0  20       36.19       49.82     17.15 o 
  -4   0  20       56.96       89.41     22.78 o 
 -17   1  20        3.71       20.73     13.48 o 
 -15   1  20       69.06       49.48     17.58 o 
 -13   1  20       26.50       35.24     16.04 o 
  -9   1  20      510.02      528.67     41.47 o 
  -7   1  20      396.96      371.88     39.42 o 
  -5   1  20       12.13      -12.88     15.10 o 
 -14   2  20        0.25      -14.72      9.81 o 
 -12   2  20        0.05        3.01      9.19 o 
 -10   2  20       98.89      100.93     23.63 o 
  -8   2  20       10.35        8.96     15.78 o 
                                                 
